# Supplementary material for: Overexpression of miR-192 Inhibits In Vitro Porcine Embryo Development by Inducing Oxidative Stress Damage and Impairing Mitochondrial Function
Source: Animals (Basel). 2024 Dec 27;15(1):46. doi: 10.3390/ani15010046 (PMC11718968; doi:10.3390/ani15010046)
Supplement: Supplementary file 1 [file animals-15-00046-s001.zip]

Archive with 3 entries (2 files):
- Supplementary file/
- Supplementary file/Table S1 The prediction and annotation of miR-192 target genes.xlsx
- Supplementary file/Table S2  Protein-Protein Interaction (PPI) network interaction gene information..xlsx
