# Supplementary material for: Overexpression of miR-192 Inhibits In Vitro Porcine Embryo Development by Inducing Oxidative Stress Damage and Impairing Mitochondrial Function
Source: Animals (Basel). 2024 Dec 27;15(1):46. doi: 10.3390/ani15010046 (PMC11718968; doi:10.3390/ani15010046)
Supplement: Supplementary file 1 [file animals-15-00046-s001.zip › Supplementary file/Table S1 The prediction and annotation of miR-192 target genes.xlsx]

## Sheet: Target_predict_annotation
miRNA ID	Transcript ID	Gene ID	Symbol	Gene Annoation	TargetScan_score	miranda_Energy	TargetScan	miRanda	Total	GO Term	KEGG pathways
miR-192	ENST00000294353	ENSG00000162378	ZYG11B	zyg-11 family member B, cell cycle regulator [Source:HGNC Symbol;Acc:HGNC:25820]	55	NA	1	0	1	GO:0005515(protein binding);GO:0006515(protein quality control for misfolded or incompletely synthesized proteins);GO:0031462(Cul2-RING ubiquitin ligase complex);GO:0032436(positive regulation of proteasomal ubiquitin-dependent protein catabolic process)
miR-192	ENST00000239316	ENSG00000120211	INSL4	insulin like 4 [Source:HGNC Symbol;Acc:HGNC:6087]	76	-10.09	1	1	2	GO:0005102(signaling receptor binding);GO:0005159(insulin-like growth factor receptor binding);GO:0005179(hormone activity);GO:0005576(extracellular region);GO:0005615(extracellular space);GO:0007165(signal transduction);GO:0007267(cell-cell signaling);GO:1901384(positive regulation of chorionic trophoblast cell proliferation)
miR-192	ENST00000374888	ENSG00000198455	ZXDB	zinc finger X-linked duplicated B [Source:HGNC Symbol;Acc:HGNC:13199]	NA	-14.09	0	1	1	GO:0003674(molecular_function);GO:0003712(transcription coregulator activity);GO:0005515(protein binding);GO:0005634(nucleus);GO:0006357(regulation of transcription by RNA polymerase II);GO:0008150(biological_process);GO:0046872(metal ion binding)
miR-192	ENST00000399277	ENSG00000214941	ZSWIM7	zinc finger SWIM-type containing 7 [Source:HGNC Symbol;Acc:HGNC:26993]	NA	-19.63	0	1	1	GO:0000724(double-strand break repair via homologous recombination);GO:0005515(protein binding);GO:0005634(nucleus);GO:0006281(DNA repair);GO:0006310(DNA recombination);GO:0006974(cellular response to DNA damage stimulus);GO:0008270(zinc ion binding);GO:0046872(metal ion binding);GO:0050821(protein stabilization);GO:0097196(Shu complex)
miR-192	ENST00000508047	ENSG00000124275	MTRR	5-methyltetrahydrofolate-homocysteine methyltransferase reductase [Source:HGNC Symbol;Acc:HGNC:7473]	98	-10.15	1	1	2	GO:0003958(NADPH-hemoprotein reductase activity);GO:0005515(protein binding);GO:0005654(nucleoplasm);GO:0005737(cytoplasm);GO:0005829(cytosol);GO:0006306(DNA methylation);GO:0008652(cellular amino acid biosynthetic process);GO:0009086(methionine biosynthetic process);GO:0010181(FMN binding);GO:0016491(oxidoreductase activity);GO:0016723(oxidoreductase activity, acting on metal ions, NAD or NADP a…
miR-192	ENST00000684592	ENSG00000158691	ZSCAN12	zinc finger and SCAN domain containing 12 [Source:HGNC Symbol;Acc:HGNC:13172]	NA	-16.12	0	1	1	GO:0000978(RNA polymerase II cis-regulatory region sequence-specific DNA binding);GO:0000981(DNA-binding transcription factor activity, RNA polymerase II-specific);GO:0003677(DNA binding);GO:0005515(protein binding);GO:0005634(nucleus);GO:0006357(regulation of transcription by RNA polymerase II);GO:0046872(metal ion binding)
miR-192	ENST00000684799	ENSG00000169249	ZRSR2	zinc finger CCCH-type, RNA binding motif and serine/arginine rich 2 [Source:HGNC Symbol;Acc:HGNC:23019]	NA	-18.69	0	1	1	GO:0000245(spliceosomal complex assembly);GO:0000398(mRNA splicing, via spliceosome);GO:0003676(nucleic acid binding);GO:0003723(RNA binding);GO:0005515(protein binding);GO:0005634(nucleus);GO:0005654(nucleoplasm);GO:0005681(spliceosomal complex);GO:0005689(U12-type spliceosomal complex);GO:0006397(mRNA processing);GO:0008380(RNA splicing);GO:0030628(pre-mRNA 3'-splice site binding);GO:0042802(id…
miR-192	ENST00000366820	ENSG00000143768	LEFTY2	left-right determination factor 2 [Source:HGNC Symbol;Acc:HGNC:3122]	90	-10.15	1	1	2	GO:0005125(cytokine activity);GO:0005160(transforming growth factor beta receptor binding);GO:0005576(extracellular region);GO:0005615(extracellular space);GO:0007165(signal transduction);GO:0008083(growth factor activity);GO:0010862(positive regulation of pathway-restricted SMAD protein phosphorylation);GO:0030509(BMP signaling pathway);GO:0031093(platelet alpha granule lumen);GO:0060395(SMAD pr…	ko04350(TGF-beta signaling pathway);ko04550(Signaling pathways regulating pluripotency of stem cells)
miR-192	ENST00000371997	ENSG00000124151	NCOA3	nuclear receptor coactivator 3 [Source:HGNC Symbol;Acc:HGNC:7670]	56	-10.17	1	1	2	GO:0000785(chromatin);GO:0000993(RNA polymerase II complex binding);GO:0003713(transcription coactivator activity);GO:0004402(histone acetyltransferase activity);GO:0005515(protein binding);GO:0005634(nucleus);GO:0005654(nucleoplasm);GO:0005737(cytoplasm);GO:0005829(cytosol);GO:0006355(regulation of DNA-templated transcription);GO:0016573(histone acetylation);GO:0016740(transferase activity);GO:0…	ko01522(Endocrine resistance);ko04915(Estrogen signaling pathway);ko04919(Thyroid hormone signaling pathway);ko05200(Pathways in cancer);ko05224(Breast cancer)
miR-192	ENST00000227322	ENSG00000109917	ZPR1	ZPR1 zinc finger [Source:HGNC Symbol;Acc:HGNC:13051]	NA	-15.35	0	1	1	GO:0000226(microtubule cytoskeleton organization);GO:0001833(inner cell mass cell proliferation);GO:0001834(trophectodermal cell proliferation);GO:0005515(protein binding);GO:0005634(nucleus);GO:0005654(nucleoplasm);GO:0005730(nucleolus);GO:0005737(cytoplasm);GO:0006397(mRNA processing);GO:0007165(signal transduction);GO:0008270(zinc ion binding);GO:0008283(cell population proliferation);GO:00083…
miR-192	ENST00000348931	ENSG00000186075	ZPBP2	zona pellucida binding protein 2 [Source:HGNC Symbol;Acc:HGNC:20678]	61	NA	1	0	1	GO:0001669(acrosomal vesicle);GO:0001675(acrosome assembly);GO:0002199(zona pellucida receptor complex);GO:0002638(negative regulation of immunoglobulin production);GO:0005576(extracellular region);GO:0005634(nucleus);GO:0006665(sphingolipid metabolic process);GO:0007339(binding of sperm to zona pellucida);GO:0031410(cytoplasmic vesicle);GO:0032922(circadian regulation of gene expression);GO:0044…
miR-192	ENST00000358070	ENSG00000077279	DCX	doublecortin [Source:HGNC Symbol;Acc:HGNC:2714]	63	-10.17	1	1	2	GO:0001764(neuron migration);GO:0005515(protein binding);GO:0005737(cytoplasm);GO:0005829(cytosol);GO:0005856(cytoskeleton);GO:0005874(microtubule);GO:0005875(microtubule associated complex);GO:0005930(axoneme);GO:0007399(nervous system development);GO:0007417(central nervous system development);GO:0007420(brain development);GO:0008017(microtubule binding);GO:0019901(protein kinase binding);GO:00…
miR-192	ENST00000537226	ENSG00000214029	ZNF891	zinc finger protein 891 [Source:HGNC Symbol;Acc:HGNC:38709]	NA	-14.84	0	1	1	GO:0000122(negative regulation of transcription by RNA polymerase II);GO:0000977(RNA polymerase II transcription regulatory region sequence-specific DNA binding);GO:0000981(DNA-binding transcription factor activity, RNA polymerase II-specific);GO:0001227(DNA-binding transcription repressor activity, RNA polymerase II-specific);GO:0003677(DNA binding);GO:0005634(nucleus);GO:0006355(regulation of D…	ko05168(Herpes simplex virus 1 infection)
miR-192	ENST00000360311	ENSG00000197385	ZNF860	zinc finger protein 860 [Source:HGNC Symbol;Acc:HGNC:34513]	NA	-13.01	0	1	1	GO:0000978(RNA polymerase II cis-regulatory region sequence-specific DNA binding);GO:0000981(DNA-binding transcription factor activity, RNA polymerase II-specific);GO:0003677(DNA binding);GO:0005515(protein binding);GO:0005634(nucleus);GO:0006355(regulation of DNA-templated transcription);GO:0006357(regulation of transcription by RNA polymerase II);GO:0046872(metal ion binding)	ko05168(Herpes simplex virus 1 infection)
miR-192	ENST00000591344	ENSG00000267041	ZNF850	zinc finger protein 850 [Source:HGNC Symbol;Acc:HGNC:27994]	NA	-10.44	0	1	1	GO:0000978(RNA polymerase II cis-regulatory region sequence-specific DNA binding);GO:0001228(DNA-binding transcription activator activity, RNA polymerase II-specific);GO:0003677(DNA binding);GO:0005634(nucleus);GO:0006355(regulation of DNA-templated transcription);GO:0006357(regulation of transcription by RNA polymerase II);GO:0045944(positive regulation of transcription by RNA polymerase II);GO:…	ko05168(Herpes simplex virus 1 infection)
miR-192	ENST00000441304	ENSG00000223547	ZNF844	zinc finger protein 844 [Source:HGNC Symbol;Acc:HGNC:25932]	NA	-17.94	0	1	1	GO:0000977(RNA polymerase II transcription regulatory region sequence-specific DNA binding);GO:0000981(DNA-binding transcription factor activity, RNA polymerase II-specific);GO:0003677(DNA binding);GO:0005515(protein binding);GO:0005634(nucleus);GO:0006355(regulation of DNA-templated transcription);GO:0006357(regulation of transcription by RNA polymerase II);GO:0046872(metal ion binding)
miR-192	ENST00000371030	ENSG00000124203	ZNF831	zinc finger protein 831 [Source:HGNC Symbol;Acc:HGNC:16167]	NA	-19.28	0	1	1	GO:0046872(metal ion binding)
miR-192	ENST00000391711	ENSG00000185869	ZNF829	zinc finger protein 829 [Source:HGNC Symbol;Acc:HGNC:34032]	NA	-13.5	0	1	1	GO:0000978(RNA polymerase II cis-regulatory region sequence-specific DNA binding);GO:0000981(DNA-binding transcription factor activity, RNA polymerase II-specific);GO:0003677(DNA binding);GO:0005515(protein binding);GO:0005634(nucleus);GO:0006355(regulation of DNA-templated transcription);GO:0006357(regulation of transcription by RNA polymerase II);GO:0046872(metal ion binding)	ko05168(Herpes simplex virus 1 infection)
miR-192	ENST00000435989	ENSG00000204514	ZNF814	zinc finger protein 814 [Source:HGNC Symbol;Acc:HGNC:33258]	NA	-28.64	0	1	1	GO:0000978(RNA polymerase II cis-regulatory region sequence-specific DNA binding);GO:0001228(DNA-binding transcription activator activity, RNA polymerase II-specific);GO:0005634(nucleus);GO:0006355(regulation of DNA-templated transcription);GO:0006357(regulation of transcription by RNA polymerase II);GO:0045944(positive regulation of transcription by RNA polymerase II);GO:0046872(metal ion bindin…	ko05168(Herpes simplex virus 1 infection)
miR-192	ENST00000338637	ENSG00000197779	ZNF81	zinc finger protein 81 [Source:HGNC Symbol;Acc:HGNC:13156]	NA	-10.16	0	1	1	GO:0000978(RNA polymerase II cis-regulatory region sequence-specific DNA binding);GO:0000981(DNA-binding transcription factor activity, RNA polymerase II-specific);GO:0003677(DNA binding);GO:0005634(nucleus);GO:0006355(regulation of DNA-templated transcription);GO:0006357(regulation of transcription by RNA polymerase II);GO:0046872(metal ion binding)	ko05168(Herpes simplex virus 1 infection)
miR-192	ENST00000359798	ENSG00000198482	ZNF808	zinc finger protein 808 [Source:HGNC Symbol;Acc:HGNC:33230]	NA	-14.62	0	1	1	GO:0000978(RNA polymerase II cis-regulatory region sequence-specific DNA binding);GO:0001228(DNA-binding transcription activator activity, RNA polymerase II-specific);GO:0003677(DNA binding);GO:0005634(nucleus);GO:0006355(regulation of DNA-templated transcription);GO:0006357(regulation of transcription by RNA polymerase II);GO:0045944(positive regulation of transcription by RNA polymerase II);GO:…	ko05168(Herpes simplex virus 1 infection)
miR-192	ENST00000414720	ENSG00000197782	ZNF780A	zinc finger protein 780A [Source:HGNC Symbol;Acc:HGNC:27603]	NA	-17.26	0	1	1	GO:0000978(RNA polymerase II cis-regulatory region sequence-specific DNA binding);GO:0000981(DNA-binding transcription factor activity, RNA polymerase II-specific);GO:0003677(DNA binding);GO:0005515(protein binding);GO:0005634(nucleus);GO:0006355(regulation of DNA-templated transcription);GO:0006357(regulation of transcription by RNA polymerase II);GO:0046872(metal ion binding)	ko05168(Herpes simplex virus 1 infection)
miR-192	ENST00000381799	ENSG00000168421	RHOH	ras homolog family member H [Source:HGNC Symbol;Acc:HGNC:686]	92	-10.2	1	1	2	GO:0000166(nucleotide binding);GO:0001772(immunological synapse);GO:0003924(GTPase activity);GO:0005095(GTPase inhibitor activity);GO:0005515(protein binding);GO:0005525(GTP binding);GO:0005737(cytoplasm);GO:0005856(cytoskeleton);GO:0005886(plasma membrane);GO:0005938(cell cortex);GO:0006355(regulation of DNA-templated transcription);GO:0007015(actin filament organization);GO:0007163(establishmen…	ko04670(Leukocyte transendothelial migration);ko05132(Salmonella infection)
miR-192	ENST00000354377	ENSG00000196391	ZNF774	zinc finger protein 774 [Source:HGNC Symbol;Acc:HGNC:33108]	NA	-11.33	0	1	1	GO:0000978(RNA polymerase II cis-regulatory region sequence-specific DNA binding);GO:0000981(DNA-binding transcription factor activity, RNA polymerase II-specific);GO:0003677(DNA binding);GO:0005515(protein binding);GO:0005634(nucleus);GO:0006357(regulation of transcription by RNA polymerase II);GO:0046872(metal ion binding)
miR-192	ENST00000599847	ENSG00000152439	ZNF773	zinc finger protein 773 [Source:HGNC Symbol;Acc:HGNC:30487]	NA	-16.13	0	1	1	GO:0000978(RNA polymerase II cis-regulatory region sequence-specific DNA binding);GO:0000981(DNA-binding transcription factor activity, RNA polymerase II-specific);GO:0003677(DNA binding);GO:0005515(protein binding);GO:0005634(nucleus);GO:0006355(regulation of DNA-templated transcription);GO:0006357(regulation of transcription by RNA polymerase II);GO:0046872(metal ion binding)	ko05168(Herpes simplex virus 1 infection)
miR-192	ENST00000594030	ENSG00000196417	ZNF765	zinc finger protein 765 [Source:HGNC Symbol;Acc:HGNC:25092]	NA	-22.8	0	1	1	GO:0000978(RNA polymerase II cis-regulatory region sequence-specific DNA binding);GO:0000981(DNA-binding transcription factor activity, RNA polymerase II-specific);GO:0003677(DNA binding);GO:0005515(protein binding);GO:0005634(nucleus);GO:0006355(regulation of DNA-templated transcription);GO:0006357(regulation of transcription by RNA polymerase II);GO:0046872(metal ion binding)	ko05168(Herpes simplex virus 1 infection)
miR-192	ENST00000264499	ENSG00000138686	BBS7	Bardet-Biedl syndrome 7 [Source:HGNC Symbol;Acc:HGNC:18758]	84	-10.23	1	1	2	GO:0001654(eye development);GO:0001750(photoreceptor outer segment);GO:0001947(heart looping);GO:0005515(protein binding);GO:0005634(nucleus);GO:0005737(cytoplasm);GO:0005813(centrosome);GO:0005815(microtubule organizing center);GO:0005829(cytosol);GO:0005856(cytoskeleton);GO:0005886(plasma membrane);GO:0005929(cilium);GO:0005930(axoneme);GO:0006357(regulation of transcription by RNA polymerase I…
miR-192	ENST00000416904	ENSG00000139651	ZNF740	zinc finger protein 740 [Source:HGNC Symbol;Acc:HGNC:27465]	NA	-16.64	0	1	1	GO:0000785(chromatin);GO:0000978(RNA polymerase II cis-regulatory region sequence-specific DNA binding);GO:0000981(DNA-binding transcription factor activity, RNA polymerase II-specific);GO:0003700(DNA-binding transcription factor activity);GO:0005515(protein binding);GO:0005634(nucleus);GO:0006357(regulation of transcription by RNA polymerase II);GO:0046872(metal ion binding);GO:1990837(sequence-…
miR-192	ENST00000423484	ENSG00000234444	ZNF736	zinc finger protein 736 [Source:HGNC Symbol;Acc:HGNC:32467]	NA	-15.57	0	1	1	GO:0000978(RNA polymerase II cis-regulatory region sequence-specific DNA binding);GO:0000981(DNA-binding transcription factor activity, RNA polymerase II-specific);GO:0003677(DNA binding);GO:0005634(nucleus);GO:0006355(regulation of DNA-templated transcription);GO:0006357(regulation of transcription by RNA polymerase II);GO:0046872(metal ion binding)	ko05168(Herpes simplex virus 1 infection)
miR-192	ENST00000265077	ENSG00000038427	VCAN	versican [Source:HGNC Symbol;Acc:HGNC:2464]	72	-10.24	1	1	2	GO:0001501(skeletal system development);GO:0001649(osteoblast differentiation);GO:0001750(photoreceptor outer segment);GO:0005509(calcium ion binding);GO:0005515(protein binding);GO:0005539(glycosaminoglycan binding);GO:0005540(hyaluronic acid binding);GO:0005576(extracellular region);GO:0005615(extracellular space);GO:0005788(endoplasmic reticulum lumen);GO:0005796(Golgi lumen);GO:0007155(cell a…	ko04514(Cell adhesion molecules)
miR-192	ENST00000575986	ENSG00000213967	ZNF726	zinc finger protein 726 [Source:HGNC Symbol;Acc:HGNC:32462]	74	NA	1	0	1	GO:0000978(RNA polymerase II cis-regulatory region sequence-specific DNA binding);GO:0000981(DNA-binding transcription factor activity, RNA polymerase II-specific);GO:0003677(DNA binding);GO:0005515(protein binding);GO:0005634(nucleus);GO:0006355(regulation of DNA-templated transcription);GO:0006357(regulation of transcription by RNA polymerase II);GO:0046872(metal ion binding)	ko05168(Herpes simplex virus 1 infection)
miR-192	ENST00000420713	ENSG00000182111	ZNF716	zinc finger protein 716 [Source:HGNC Symbol;Acc:HGNC:32458]	69	NA	1	0	1	GO:0000978(RNA polymerase II cis-regulatory region sequence-specific DNA binding);GO:0000981(DNA-binding transcription factor activity, RNA polymerase II-specific);GO:0003677(DNA binding);GO:0005634(nucleus);GO:0006355(regulation of DNA-templated transcription);GO:0006357(regulation of transcription by RNA polymerase II);GO:0046872(metal ion binding)	ko05168(Herpes simplex virus 1 infection)
miR-192	ENST00000456283	ENSG00000160352	ZNF714	zinc finger protein 714 [Source:HGNC Symbol;Acc:HGNC:27124]	NA	-18.17	0	1	1	GO:0006355(regulation of DNA-templated transcription);GO:0046872(metal ion binding)	ko05168(Herpes simplex virus 1 infection)
miR-192	ENST00000598046	ENSG00000182141	ZNF708	zinc finger protein 708 [Source:HGNC Symbol;Acc:HGNC:12945]	NA	-14.56	0	1	1	GO:0000978(RNA polymerase II cis-regulatory region sequence-specific DNA binding);GO:0000981(DNA-binding transcription factor activity, RNA polymerase II-specific);GO:0003677(DNA binding);GO:0005634(nucleus);GO:0006355(regulation of DNA-templated transcription);GO:0006357(regulation of transcription by RNA polymerase II);GO:0016020(membrane);GO:0016021(integral component of membrane);GO:0046872(m…	ko05168(Herpes simplex virus 1 infection)
miR-192	ENST00000358656	ENSG00000181135	ZNF707	zinc finger protein 707 [Source:HGNC Symbol;Acc:HGNC:27815]	NA	-33.85	0	1	1	GO:0000978(RNA polymerase II cis-regulatory region sequence-specific DNA binding);GO:0003677(DNA binding);GO:0003700(DNA-binding transcription factor activity);GO:0005515(protein binding);GO:0005634(nucleus);GO:0006355(regulation of DNA-templated transcription);GO:0006357(regulation of transcription by RNA polymerase II);GO:0046872(metal ion binding)	ko05168(Herpes simplex virus 1 infection)
miR-192	ENST00000327835	ENSG00000164684	ZNF704	zinc finger protein 704 [Source:HGNC Symbol;Acc:HGNC:32291]	NA	-12.75	0	1	1	GO:0000978(RNA polymerase II cis-regulatory region sequence-specific DNA binding);GO:0000987(cis-regulatory region sequence-specific DNA binding);GO:0003677(DNA binding);GO:0003700(DNA-binding transcription factor activity);GO:0005515(protein binding);GO:0005634(nucleus);GO:0006357(regulation of transcription by RNA polymerase II);GO:0046872(metal ion binding);GO:1990837(sequence-specific double-…
miR-192	ENST00000591998	ENSG00000196110	ZNF699	zinc finger protein 699 [Source:HGNC Symbol;Acc:HGNC:24750]	NA	-19.31	0	1	1	GO:0000978(RNA polymerase II cis-regulatory region sequence-specific DNA binding);GO:0000981(DNA-binding transcription factor activity, RNA polymerase II-specific);GO:0003677(DNA binding);GO:0005515(protein binding);GO:0005634(nucleus);GO:0006355(regulation of DNA-templated transcription);GO:0006357(regulation of transcription by RNA polymerase II);GO:0046872(metal ion binding)	ko05168(Herpes simplex virus 1 infection)
miR-192	ENST00000343776	ENSG00000181450	ZNF678	zinc finger protein 678 [Source:HGNC Symbol;Acc:HGNC:28652]	NA	-11.53	0	1	1	GO:0000978(RNA polymerase II cis-regulatory region sequence-specific DNA binding);GO:0000981(DNA-binding transcription factor activity, RNA polymerase II-specific);GO:0003677(DNA binding);GO:0005634(nucleus);GO:0006355(regulation of DNA-templated transcription);GO:0006357(regulation of transcription by RNA polymerase II);GO:0046872(metal ion binding)
miR-192	ENST00000599168	ENSG00000197372	ZNF675	zinc finger protein 675 [Source:HGNC Symbol;Acc:HGNC:30768]	50	NA	1	0	1	GO:0000122(negative regulation of transcription by RNA polymerase II);GO:0000978(RNA polymerase II cis-regulatory region sequence-specific DNA binding);GO:0000981(DNA-binding transcription factor activity, RNA polymerase II-specific);GO:0003677(DNA binding);GO:0005515(protein binding);GO:0005634(nucleus);GO:0006355(regulation of DNA-templated transcription);GO:0007249(I-kappaB kinase/NF-kappaB si…	ko05168(Herpes simplex virus 1 infection)
miR-192	ENST00000366503	ENSG00000277462	ZNF670	zinc finger protein 670 [Source:HGNC Symbol;Acc:HGNC:28167]	NA	-18.92	0	1	1	GO:0000978(RNA polymerase II cis-regulatory region sequence-specific DNA binding);GO:0000981(DNA-binding transcription factor activity, RNA polymerase II-specific);GO:0003677(DNA binding);GO:0005515(protein binding);GO:0005634(nucleus);GO:0006355(regulation of DNA-templated transcription);GO:0006357(regulation of transcription by RNA polymerase II);GO:0006629(lipid metabolic process);GO:0044255(c…	ko05168(Herpes simplex virus 1 infection)
miR-192	ENST00000322734	ENSG00000144792	ZNF660	zinc finger protein 660 [Source:HGNC Symbol;Acc:HGNC:26720]	NA	-14.49	0	1	1	GO:0000978(RNA polymerase II cis-regulatory region sequence-specific DNA binding);GO:0003677(DNA binding);GO:0003700(DNA-binding transcription factor activity);GO:0005515(protein binding);GO:0005634(nucleus);GO:0006357(regulation of transcription by RNA polymerase II);GO:0046872(metal ion binding);GO:1990837(sequence-specific double-stranded DNA binding)
miR-192	ENST00000360204	ENSG00000160229	ZNF66	zinc finger protein 66 [Source:HGNC Symbol;Acc:HGNC:13135]	59	NA	1	0	1	GO:0000978(RNA polymerase II cis-regulatory region sequence-specific DNA binding);GO:0000981(DNA-binding transcription factor activity, RNA polymerase II-specific);GO:0003677(DNA binding);GO:0005634(nucleus);GO:0006355(regulation of DNA-templated transcription);GO:0006357(regulation of transcription by RNA polymerase II);GO:0016020(membrane);GO:0016021(integral component of membrane);GO:0046872(m…
miR-192	ENST00000330432	ENSG00000112038	OPRM1	opioid receptor mu 1 [Source:HGNC Symbol;Acc:HGNC:8156]	56	-10.26	1	1	2	GO:0001965(G-protein alpha-subunit binding);GO:0002438(acute inflammatory response to antigenic stimulus);GO:0004930(G protein-coupled receptor activity);GO:0004979(beta-endorphin receptor activity);GO:0004985(G protein-coupled opioid receptor activity);GO:0005245(voltage-gated calcium channel activity);GO:0005515(protein binding);GO:0005737(cytoplasm);GO:0005768(endosome);GO:0005783(endoplasmic …	ko04080(Neuroactive ligand-receptor interaction);ko04915(Estrogen signaling pathway);ko05032(Morphine addiction)
miR-192	ENST00000430262	ENSG00000198740	ZNF652	zinc finger protein 652 [Source:HGNC Symbol;Acc:HGNC:29147]	NA	-44.78	0	1	1	GO:0000978(RNA polymerase II cis-regulatory region sequence-specific DNA binding);GO:0000981(DNA-binding transcription factor activity, RNA polymerase II-specific);GO:0003677(DNA binding);GO:0005515(protein binding);GO:0005634(nucleus);GO:0006357(regulation of transcription by RNA polymerase II);GO:0046872(metal ion binding)
miR-192	ENST00000361113	ENSG00000198551	ZNF627	zinc finger protein 627 [Source:HGNC Symbol;Acc:HGNC:30570]	NA	-38.57	0	1	1	GO:0000977(RNA polymerase II transcription regulatory region sequence-specific DNA binding);GO:0000981(DNA-binding transcription factor activity, RNA polymerase II-specific);GO:0003677(DNA binding);GO:0005515(protein binding);GO:0005634(nucleus);GO:0006355(regulation of DNA-templated transcription);GO:0006357(regulation of transcription by RNA polymerase II);GO:0046872(metal ion binding)	ko05168(Herpes simplex virus 1 infection)
miR-192	ENST00000310898	ENSG00000172888	ZNF621	zinc finger protein 621 [Source:HGNC Symbol;Acc:HGNC:24787]	NA	-12.67	0	1	1	GO:0000978(RNA polymerase II cis-regulatory region sequence-specific DNA binding);GO:0000981(DNA-binding transcription factor activity, RNA polymerase II-specific);GO:0003677(DNA binding);GO:0005634(nucleus);GO:0006355(regulation of DNA-templated transcription);GO:0006357(regulation of transcription by RNA polymerase II);GO:0046872(metal ion binding)	ko05168(Herpes simplex virus 1 infection)
miR-192	ENST00000453741	ENSG00000213020	ZNF611	zinc finger protein 611 [Source:HGNC Symbol;Acc:HGNC:28766]	NA	-17.74	0	1	1	GO:0000978(RNA polymerase II cis-regulatory region sequence-specific DNA binding);GO:0000981(DNA-binding transcription factor activity, RNA polymerase II-specific);GO:0003677(DNA binding);GO:0005634(nucleus);GO:0006355(regulation of DNA-templated transcription);GO:0006357(regulation of transcription by RNA polymerase II);GO:0046872(metal ion binding)	ko05168(Herpes simplex virus 1 infection)
miR-192	ENST00000326648	ENSG00000180357	ZNF609	zinc finger protein 609 [Source:HGNC Symbol;Acc:HGNC:29003]	NA	-19.96	0	1	1	GO:0005515(protein binding);GO:0005634(nucleus);GO:0005654(nucleoplasm);GO:0006357(regulation of transcription by RNA polymerase II);GO:0007517(muscle organ development);GO:0045944(positive regulation of transcription by RNA polymerase II);GO:0046872(metal ion binding);GO:1990841(promoter-specific chromatin binding);GO:2000291(regulation of myoblast proliferation);GO:2001224(positive regulation o…
miR-192	ENST00000338230	ENSG00000189190	ZNF600	zinc finger protein 600 [Source:HGNC Symbol;Acc:HGNC:30951]	NA	-17.74	0	1	1	GO:0000978(RNA polymerase II cis-regulatory region sequence-specific DNA binding);GO:0001228(DNA-binding transcription activator activity, RNA polymerase II-specific);GO:0003677(DNA binding);GO:0005515(protein binding);GO:0005634(nucleus);GO:0006355(regulation of DNA-templated transcription);GO:0006357(regulation of transcription by RNA polymerase II);GO:0045944(positive regulation of transcripti…	ko05168(Herpes simplex virus 1 infection)
miR-192	ENST00000374574	ENSG00000204217	BMPR2	bone morphogenetic protein receptor type 2 [Source:HGNC Symbol;Acc:HGNC:1078]	60	-10.27	1	1	2	GO:0000166(nucleotide binding);GO:0001568(blood vessel development);GO:0001649(osteoblast differentiation);GO:0001707(mesoderm formation);GO:0001893(maternal placenta development);GO:0001935(endothelial cell proliferation);GO:0001938(positive regulation of endothelial cell proliferation);GO:0001946(lymphangiogenesis);GO:0001974(blood vessel remodeling);GO:0002063(chondrocyte development);GO:00030…	ko04060(Cytokine-cytokine receptor interaction);ko04350(TGF-beta signaling pathway);ko04360(Axon guidance);ko04390(Hippo signaling pathway);ko04550(Signaling pathways regulating pluripotency of stem cells);ko05206(MicroRNAs in cancer);ko05418(Fluid shear stress and atherosclerosis)
miR-192	ENST00000283254	ENSG00000153253	SCN3A	sodium voltage-gated channel alpha subunit 3 [Source:HGNC Symbol;Acc:HGNC:10590]	98	-10.28	1	1	2	GO:0001518(voltage-gated sodium channel complex);GO:0005216(ion channel activity);GO:0005244(voltage-gated ion channel activity);GO:0005248(voltage-gated sodium channel activity);GO:0005261(cation channel activity);GO:0005272(sodium channel activity);GO:0005515(protein binding);GO:0005886(plasma membrane);GO:0006811(ion transport);GO:0006814(sodium ion transport);GO:0016020(membrane);GO:0016021(i…	ko04742(Taste transduction)
miR-192	ENST00000292841	ENSG00000196967	ZNF585A	zinc finger protein 585A [Source:HGNC Symbol;Acc:HGNC:26305]	NA	-11.03	0	1	1	GO:0000978(RNA polymerase II cis-regulatory region sequence-specific DNA binding);GO:0001228(DNA-binding transcription activator activity, RNA polymerase II-specific);GO:0005634(nucleus);GO:0006355(regulation of DNA-templated transcription);GO:0006357(regulation of transcription by RNA polymerase II);GO:0045944(positive regulation of transcription by RNA polymerase II);GO:0046872(metal ion bindin…	ko05168(Herpes simplex virus 1 infection)
miR-192	ENST00000333201	ENSG00000198440	ZNF583	zinc finger protein 583 [Source:HGNC Symbol;Acc:HGNC:26427]	NA	-16.05	0	1	1	GO:0000978(RNA polymerase II cis-regulatory region sequence-specific DNA binding);GO:0000981(DNA-binding transcription factor activity, RNA polymerase II-specific);GO:0003677(DNA binding);GO:0005634(nucleus);GO:0006355(regulation of DNA-templated transcription);GO:0006357(regulation of transcription by RNA polymerase II);GO:0046872(metal ion binding)	ko05168(Herpes simplex virus 1 infection)
miR-192	ENST00000421239	ENSG00000258405	ZNF578	zinc finger protein 578 [Source:HGNC Symbol;Acc:HGNC:26449]	NA	-17.74	0	1	1	GO:0000978(RNA polymerase II cis-regulatory region sequence-specific DNA binding);GO:0000981(DNA-binding transcription factor activity, RNA polymerase II-specific);GO:0003677(DNA binding);GO:0005515(protein binding);GO:0005634(nucleus);GO:0006355(regulation of DNA-templated transcription);GO:0006357(regulation of transcription by RNA polymerase II);GO:0046872(metal ion binding)	ko05168(Herpes simplex virus 1 infection)
miR-192	ENST00000301399	ENSG00000161551	ZNF577	zinc finger protein 577 [Source:HGNC Symbol;Acc:HGNC:28673]	NA	-19.97	0	1	1	GO:0000978(RNA polymerase II cis-regulatory region sequence-specific DNA binding);GO:0000981(DNA-binding transcription factor activity, RNA polymerase II-specific);GO:0003677(DNA binding);GO:0005634(nucleus);GO:0006355(regulation of DNA-templated transcription);GO:0006357(regulation of transcription by RNA polymerase II);GO:0046872(metal ion binding)	ko05168(Herpes simplex virus 1 infection)
miR-192	ENST00000587363	ENSG00000171827	ZNF570	zinc finger protein 570 [Source:HGNC Symbol;Acc:HGNC:26416]	NA	-21.63	0	1	1	GO:0000978(RNA polymerase II cis-regulatory region sequence-specific DNA binding);GO:0000981(DNA-binding transcription factor activity, RNA polymerase II-specific);GO:0003677(DNA binding);GO:0005634(nucleus);GO:0006355(regulation of DNA-templated transcription);GO:0006357(regulation of transcription by RNA polymerase II);GO:0046872(metal ion binding)	ko05168(Herpes simplex virus 1 infection)
miR-192	ENST00000427117	ENSG00000198453	ZNF568	zinc finger protein 568 [Source:HGNC Symbol;Acc:HGNC:25392]	NA	-17.49	0	1	1	GO:0000122(negative regulation of transcription by RNA polymerase II);GO:0000976(transcription cis-regulatory region binding);GO:0000978(RNA polymerase II cis-regulatory region sequence-specific DNA binding);GO:0000981(DNA-binding transcription factor activity, RNA polymerase II-specific);GO:0001701(in utero embryonic development);GO:0003677(DNA binding);GO:0005634(nucleus);GO:0006355(regulation …	ko05168(Herpes simplex virus 1 infection)
miR-192	ENST00000317221	ENSG00000188321	ZNF559	zinc finger protein 559 [Source:HGNC Symbol;Acc:HGNC:28197]	57	NA	1	0	1	GO:0000122(negative regulation of transcription by RNA polymerase II);GO:0000977(RNA polymerase II transcription regulatory region sequence-specific DNA binding);GO:0000981(DNA-binding transcription factor activity, RNA polymerase II-specific);GO:0001227(DNA-binding transcription repressor activity, RNA polymerase II-specific);GO:0003677(DNA binding);GO:0005515(protein binding);GO:0005634(nucleus…	ko05168(Herpes simplex virus 1 infection)
miR-192	ENST00000252840	ENSG00000130544	ZNF557	zinc finger protein 557 [Source:HGNC Symbol;Acc:HGNC:28632]	NA	-16.73	0	1	1	GO:0000122(negative regulation of transcription by RNA polymerase II);GO:0000977(RNA polymerase II transcription regulatory region sequence-specific DNA binding);GO:0000981(DNA-binding transcription factor activity, RNA polymerase II-specific);GO:0001227(DNA-binding transcription repressor activity, RNA polymerase II-specific);GO:0003677(DNA binding);GO:0005515(protein binding);GO:0005634(nucleus…	ko05168(Herpes simplex virus 1 infection)
miR-192	ENST00000282296	ENSG00000204519	ZNF551	zinc finger protein 551 [Source:HGNC Symbol;Acc:HGNC:25108]	NA	-20.82	0	1	1	GO:0000978(RNA polymerase II cis-regulatory region sequence-specific DNA binding);GO:0000981(DNA-binding transcription factor activity, RNA polymerase II-specific);GO:0003677(DNA binding);GO:0005634(nucleus);GO:0006355(regulation of DNA-templated transcription);GO:0006357(regulation of transcription by RNA polymerase II);GO:0046872(metal ion binding)	ko05168(Herpes simplex virus 1 infection)
miR-192	ENST00000344222	ENSG00000251369	ZNF550	zinc finger protein 550 [Source:HGNC Symbol;Acc:HGNC:28643]	NA	-18.5	0	1	1	GO:0000122(negative regulation of transcription by RNA polymerase II);GO:0000977(RNA polymerase II transcription regulatory region sequence-specific DNA binding);GO:0000981(DNA-binding transcription factor activity, RNA polymerase II-specific);GO:0001227(DNA-binding transcription repressor activity, RNA polymerase II-specific);GO:0003677(DNA binding);GO:0005515(protein binding);GO:0005634(nucleus…	ko05168(Herpes simplex virus 1 infection)
miR-192	ENST00000240719	ENSG00000121406	ZNF549	zinc finger protein 549 [Source:HGNC Symbol;Acc:HGNC:26632]	NA	-24.32	0	1	1	GO:0000978(RNA polymerase II cis-regulatory region sequence-specific DNA binding);GO:0000981(DNA-binding transcription factor activity, RNA polymerase II-specific);GO:0003677(DNA binding);GO:0005515(protein binding);GO:0005634(nucleus);GO:0006355(regulation of DNA-templated transcription);GO:0006357(regulation of transcription by RNA polymerase II);GO:0046872(metal ion binding)	ko05168(Herpes simplex virus 1 infection)
miR-192	ENST00000347077	ENSG00000187187	ZNF546	zinc finger protein 546 [Source:HGNC Symbol;Acc:HGNC:28671]	NA	-14.8	0	1	1	GO:0000978(RNA polymerase II cis-regulatory region sequence-specific DNA binding);GO:0000981(DNA-binding transcription factor activity, RNA polymerase II-specific);GO:0003677(DNA binding);GO:0005634(nucleus);GO:0006355(regulation of DNA-templated transcription);GO:0006357(regulation of transcription by RNA polymerase II);GO:0016020(membrane);GO:0016021(integral component of membrane);GO:0046872(m…	ko05168(Herpes simplex virus 1 infection)
miR-192	ENST00000321545	ENSG00000178229	ZNF543	zinc finger protein 543 [Source:HGNC Symbol;Acc:HGNC:25281]	68	NA	1	0	1	GO:0000978(RNA polymerase II cis-regulatory region sequence-specific DNA binding);GO:0000981(DNA-binding transcription factor activity, RNA polymerase II-specific);GO:0003677(DNA binding);GO:0005515(protein binding);GO:0005634(nucleus);GO:0006355(regulation of DNA-templated transcription);GO:0006357(regulation of transcription by RNA polymerase II);GO:0046872(metal ion binding)	ko05168(Herpes simplex virus 1 infection)
miR-192	ENST00000316433	ENSG00000171817	ZNF540	zinc finger protein 540 [Source:HGNC Symbol;Acc:HGNC:25331]	NA	-11.34	0	1	1	GO:0000900(mRNA regulatory element binding translation repressor activity);GO:0000978(RNA polymerase II cis-regulatory region sequence-specific DNA binding);GO:0000981(DNA-binding transcription factor activity, RNA polymerase II-specific);GO:0003677(DNA binding);GO:0005515(protein binding);GO:0005634(nucleus);GO:0005654(nucleoplasm);GO:0005737(cytoplasm);GO:0005829(cytosol);GO:0006355(regulation …	ko05168(Herpes simplex virus 1 infection)
miR-192	ENST00000336112	ENSG00000143970	ASXL2	ASXL transcriptional regulator 2 [Source:HGNC Symbol;Acc:HGNC:23805]	76	-10.3	1	1	2	GO:0003677(DNA binding);GO:0003682(chromatin binding);GO:0005515(protein binding);GO:0005634(nucleus);GO:0005654(nucleoplasm);GO:0006355(regulation of DNA-templated transcription);GO:0009887(animal organ morphogenesis);GO:0035360(positive regulation of peroxisome proliferator activated receptor signaling pathway);GO:0035517(PR-DUB complex);GO:0042975(peroxisome proliferator activated receptor bin…
miR-192	ENST00000433050	ENSG00000198633	ZNF534	zinc finger protein 534 [Source:HGNC Symbol;Acc:HGNC:26337]	NA	-10.83	0	1	1	GO:0000978(RNA polymerase II cis-regulatory region sequence-specific DNA binding);GO:0000981(DNA-binding transcription factor activity, RNA polymerase II-specific);GO:0003677(DNA binding);GO:0005515(protein binding);GO:0005634(nucleus);GO:0006355(regulation of DNA-templated transcription);GO:0006357(regulation of transcription by RNA polymerase II);GO:0046872(metal ion binding)	ko05168(Herpes simplex virus 1 infection)
miR-192	ENST00000360465	ENSG00000167555	ZNF528	zinc finger protein 528 [Source:HGNC Symbol;Acc:HGNC:29384]	NA	-13.04	0	1	1	GO:0000978(RNA polymerase II cis-regulatory region sequence-specific DNA binding);GO:0000981(DNA-binding transcription factor activity, RNA polymerase II-specific);GO:0003677(DNA binding);GO:0005634(nucleus);GO:0006355(regulation of DNA-templated transcription);GO:0006357(regulation of transcription by RNA polymerase II);GO:0046872(metal ion binding)	ko05168(Herpes simplex virus 1 infection)
miR-192	ENST00000587419	ENSG00000175322	ZNF519	zinc finger protein 519 [Source:HGNC Symbol;Acc:HGNC:30574]	61	NA	1	0	1	GO:0000978(RNA polymerase II cis-regulatory region sequence-specific DNA binding);GO:0000981(DNA-binding transcription factor activity, RNA polymerase II-specific);GO:0003677(DNA binding);GO:0005634(nucleus);GO:0006355(regulation of DNA-templated transcription);GO:0006357(regulation of transcription by RNA polymerase II);GO:0046872(metal ion binding)	ko05168(Herpes simplex virus 1 infection)
miR-192	ENST00000219478	ENSG00000103199	ZNF500	zinc finger protein 500 [Source:HGNC Symbol;Acc:HGNC:23716]	71	NA	1	0	1	GO:0000978(RNA polymerase II cis-regulatory region sequence-specific DNA binding);GO:0000981(DNA-binding transcription factor activity, RNA polymerase II-specific);GO:0003677(DNA binding);GO:0005515(protein binding);GO:0005634(nucleus);GO:0005654(nucleoplasm);GO:0005829(cytosol);GO:0006355(regulation of DNA-templated transcription);GO:0006357(regulation of transcription by RNA polymerase II);GO:0…
miR-192	ENST00000437590	ENSG00000243660	ZNF487	zinc finger protein 487 [Source:HGNC Symbol;Acc:HGNC:23488]	NA	-28.83	0	1	1	GO:0006355(regulation of DNA-templated transcription)
miR-192	ENST00000641238	ENSG00000279000	OR10A6	olfactory receptor family 10 subfamily A member 6 (gene/pseudogene) [Source:HGNC Symbol;Acc:HGNC:15132]	90	-10.39	1	1	2	GO:0004930(G protein-coupled receptor activity);GO:0004984(olfactory receptor activity);GO:0005886(plasma membrane);GO:0007165(signal transduction);GO:0007186(G protein-coupled receptor signaling pathway);GO:0007608(sensory perception of smell);GO:0016020(membrane);GO:0016021(integral component of membrane);GO:0050896(response to stimulus);GO:0050911(detection of chemical stimulus involved in sen…	ko04740(Olfactory transduction)
miR-192	ENST00000309235	ENSG00000173258	ZNF483	zinc finger protein 483 [Source:HGNC Symbol;Acc:HGNC:23384]	NA	-12.73	0	1	1	GO:0000978(RNA polymerase II cis-regulatory region sequence-specific DNA binding);GO:0000981(DNA-binding transcription factor activity, RNA polymerase II-specific);GO:0003677(DNA binding);GO:0005515(protein binding);GO:0005634(nucleus);GO:0006355(regulation of DNA-templated transcription);GO:0006357(regulation of transcription by RNA polymerase II);GO:0046872(metal ion binding)
miR-192	ENST00000319636	ENSG00000185177	ZNF479	zinc finger protein 479 [Source:HGNC Symbol;Acc:HGNC:23258]	NA	-17.22	0	1	1	GO:0000978(RNA polymerase II cis-regulatory region sequence-specific DNA binding);GO:0000981(DNA-binding transcription factor activity, RNA polymerase II-specific);GO:0003677(DNA binding);GO:0005515(protein binding);GO:0005634(nucleus);GO:0006355(regulation of DNA-templated transcription);GO:0006357(regulation of transcription by RNA polymerase II);GO:0046872(metal ion binding)	ko05168(Herpes simplex virus 1 infection)
miR-192	ENST00000083182	ENSG00000062725	APPBP2	amyloid beta precursor protein binding protein 2 [Source:HGNC Symbol;Acc:HGNC:622]	75	-10.39	1	1	2	GO:0003777(microtubule motor activity);GO:0005515(protein binding);GO:0005634(nucleus);GO:0005654(nucleoplasm);GO:0005737(cytoplasm);GO:0005856(cytoskeleton);GO:0005874(microtubule);GO:0005875(microtubule associated complex);GO:0006886(intracellular protein transport);GO:0015031(protein transport);GO:0016020(membrane);GO:0016567(protein ubiquitination);GO:0030659(cytoplasmic vesicle membrane);GO:…
miR-192	ENST00000360338	ENSG00000197714	ZNF460	zinc finger protein 460 [Source:HGNC Symbol;Acc:HGNC:21628]	75	NA	1	0	1	GO:0000978(RNA polymerase II cis-regulatory region sequence-specific DNA binding);GO:0000981(DNA-binding transcription factor activity, RNA polymerase II-specific);GO:0003677(DNA binding);GO:0005515(protein binding);GO:0005634(nucleus);GO:0006355(regulation of DNA-templated transcription);GO:0006357(regulation of transcription by RNA polymerase II);GO:0046872(metal ion binding);GO:1990837(sequenc…	ko05168(Herpes simplex virus 1 infection)
miR-192	ENST00000457498	ENSG00000144559	TAMM41	TAM41 mitochondrial translocator assembly and maintenance homolog [Source:HGNC Symbol;Acc:HGNC:25187]	63	-10.41	1	1	2	GO:0004605(phosphatidate cytidylyltransferase activity);GO:0005515(protein binding);GO:0005739(mitochondrion);GO:0005743(mitochondrial inner membrane);GO:0006629(lipid metabolic process);GO:0008654(phospholipid biosynthetic process);GO:0016020(membrane);GO:0016024(CDP-diacylglycerol biosynthetic process);GO:0016740(transferase activity);GO:0016779(nucleotidyltransferase activity);GO:0019898(extri…
miR-192	ENST00000339249	ENSG00000173275	ZNF449	zinc finger protein 449 [Source:HGNC Symbol;Acc:HGNC:21039]	58	NA	1	0	1	GO:0000978(RNA polymerase II cis-regulatory region sequence-specific DNA binding);GO:0000981(DNA-binding transcription factor activity, RNA polymerase II-specific);GO:0003677(DNA binding);GO:0005515(protein binding);GO:0005634(nucleus);GO:0006357(regulation of transcription by RNA polymerase II);GO:0007284(spermatogonial cell division);GO:0046872(metal ion binding);GO:1990837(sequence-specific do…
miR-192	ENST00000264126	ENSG00000121957	GPSM2	G protein signaling modulator 2 [Source:HGNC Symbol;Acc:HGNC:29501]	79	-10.41	1	1	2	GO:0000132(establishment of mitotic spindle orientation);GO:0000166(nucleotide binding);GO:0000922(spindle pole);GO:0001965(G-protein alpha-subunit binding);GO:0005092(GDP-dissociation inhibitor activity);GO:0005515(protein binding);GO:0005737(cytoplasm);GO:0005813(centrosome);GO:0005829(cytosol);GO:0005856(cytoskeleton);GO:0005886(plasma membrane);GO:0005938(cell cortex);GO:0007049(cell cycle);G…
miR-192	ENST00000436821	ENSG00000180855	ZNF443	zinc finger protein 443 [Source:HGNC Symbol;Acc:HGNC:20878]	NA	-15.93	0	1	1	GO:0000977(RNA polymerase II transcription regulatory region sequence-specific DNA binding);GO:0000981(DNA-binding transcription factor activity, RNA polymerase II-specific);GO:0003677(DNA binding);GO:0005634(nucleus);GO:0006355(regulation of DNA-templated transcription);GO:0006357(regulation of transcription by RNA polymerase II);GO:0006915(apoptotic process);GO:0046872(metal ion binding)	ko05168(Herpes simplex virus 1 infection)
miR-192	ENST00000304060	ENSG00000171295	ZNF440	zinc finger protein 440 [Source:HGNC Symbol;Acc:HGNC:20874]	NA	-24.01	0	1	1	GO:0000122(negative regulation of transcription by RNA polymerase II);GO:0000977(RNA polymerase II transcription regulatory region sequence-specific DNA binding);GO:0000981(DNA-binding transcription factor activity, RNA polymerase II-specific);GO:0001227(DNA-binding transcription repressor activity, RNA polymerase II-specific);GO:0003677(DNA binding);GO:0005515(protein binding);GO:0005634(nucleus…	ko05168(Herpes simplex virus 1 infection)
miR-192	ENST00000697576	ENSG00000197857	ZNF44	zinc finger protein 44 [Source:HGNC Symbol;Acc:HGNC:13110]	NA	-17	0	1	1	GO:0000977(RNA polymerase II transcription regulatory region sequence-specific DNA binding);GO:0000981(DNA-binding transcription factor activity, RNA polymerase II-specific);GO:0003677(DNA binding);GO:0005515(protein binding);GO:0005634(nucleus);GO:0006355(regulation of DNA-templated transcription);GO:0006357(regulation of transcription by RNA polymerase II);GO:0046872(metal ion binding)	ko05168(Herpes simplex virus 1 infection)
miR-192	ENST00000311048	ENSG00000196705	ZNF431	zinc finger protein 431 [Source:HGNC Symbol;Acc:HGNC:20809]	NA	-16.27	0	1	1	GO:0000122(negative regulation of transcription by RNA polymerase II);GO:0000978(RNA polymerase II cis-regulatory region sequence-specific DNA binding);GO:0000981(DNA-binding transcription factor activity, RNA polymerase II-specific);GO:0003677(DNA binding);GO:0003682(chromatin binding);GO:0005634(nucleus);GO:0006355(regulation of DNA-templated transcription);GO:0030154(cell differentiation);GO:0…	ko05168(Herpes simplex virus 1 infection)
miR-192	ENST00000253115	ENSG00000130818	ZNF426	zinc finger protein 426 [Source:HGNC Symbol;Acc:HGNC:20725]	NA	-15.5	0	1	1	GO:0000978(RNA polymerase II cis-regulatory region sequence-specific DNA binding);GO:0000981(DNA-binding transcription factor activity, RNA polymerase II-specific);GO:0003677(DNA binding);GO:0005515(protein binding);GO:0005634(nucleus);GO:0006355(regulation of DNA-templated transcription);GO:0006357(regulation of transcription by RNA polymerase II);GO:0046872(metal ion binding)	ko05168(Herpes simplex virus 1 infection)
miR-192	ENST00000225726	ENSG00000108588	CCDC47	coiled-coil domain containing 47 [Source:HGNC Symbol;Acc:HGNC:24856]	89	-10.42	1	1	2	GO:0001649(osteoblast differentiation);GO:0003723(RNA binding);GO:0005509(calcium ion binding);GO:0005515(protein binding);GO:0005783(endoplasmic reticulum);GO:0005789(endoplasmic reticulum membrane);GO:0005791(rough endoplasmic reticulum);GO:0006457(protein folding);GO:0006983(ER overload response);GO:0007029(endoplasmic reticulum organization);GO:0009791(post-embryonic development);GO:0016020(m…
miR-192	ENST00000281523	ENSG00000151789	ZNF385D	zinc finger protein 385D [Source:HGNC Symbol;Acc:HGNC:26191]	NA	-10.73	0	1	1	GO:0003676(nucleic acid binding);GO:0005634(nucleus);GO:0008270(zinc ion binding);GO:0046872(metal ion binding);GO:1990837(sequence-specific double-stranded DNA binding)
miR-192	ENST00000303645	ENSG00000170262	MRAP	melanocortin 2 receptor accessory protein [Source:HGNC Symbol;Acc:HGNC:1304]	89	-10.43	1	1	2	GO:0005515(protein binding);GO:0005783(endoplasmic reticulum);GO:0005789(endoplasmic reticulum membrane);GO:0005886(plasma membrane);GO:0016020(membrane);GO:0016021(integral component of membrane);GO:0030545(signaling receptor regulator activity);GO:0031780(corticotropin hormone receptor binding);GO:0031781(type 3 melanocortin receptor binding);GO:0031782(type 4 melanocortin receptor binding);GO:…	ko04927(Cortisol synthesis and secretion);ko04934(Cushing syndrome)
miR-192	ENST00000374869	ENSG00000184675	AMER1	APC membrane recruitment protein 1 [Source:HGNC Symbol;Acc:HGNC:26837]	93	-10.43	1	1	2	GO:0001822(kidney development);GO:0005515(protein binding);GO:0005546(phosphatidylinositol-4,5-bisphosphate binding);GO:0005634(nucleus);GO:0005737(cytoplasm);GO:0005829(cytosol);GO:0005886(plasma membrane);GO:0008013(beta-catenin binding);GO:0008289(lipid binding);GO:0016020(membrane);GO:0016055(Wnt signaling pathway);GO:0016604(nuclear body);GO:0031398(positive regulation of protein ubiquitinat…
miR-192	ENST00000358149	ENSG00000113761	ZNF346	zinc finger protein 346 [Source:HGNC Symbol;Acc:HGNC:16403]	NA	-14.14	0	1	1	GO:0003676(nucleic acid binding);GO:0003723(RNA binding);GO:0003725(double-stranded RNA binding);GO:0005515(protein binding);GO:0005634(nucleus);GO:0005654(nucleoplasm);GO:0005730(nucleolus);GO:0005737(cytoplasm);GO:0008270(zinc ion binding);GO:0019899(enzyme binding);GO:0035198(miRNA binding);GO:0046872(metal ion binding)
miR-192	ENST00000252979	ENSG00000130684	ZNF337	zinc finger protein 337 [Source:HGNC Symbol;Acc:HGNC:15809]	72	NA	1	0	1	GO:0000122(negative regulation of transcription by RNA polymerase II);GO:0000977(RNA polymerase II transcription regulatory region sequence-specific DNA binding);GO:0000981(DNA-binding transcription factor activity, RNA polymerase II-specific);GO:0001227(DNA-binding transcription repressor activity, RNA polymerase II-specific);GO:0003677(DNA binding);GO:0005515(protein binding);GO:0005634(nucleus…	ko05168(Herpes simplex virus 1 infection)
miR-192	ENST00000340281	ENSG00000162664	ZNF326	zinc finger protein 326 [Source:HGNC Symbol;Acc:HGNC:14104]	NA	-15.21	0	1	1	GO:0000993(RNA polymerase II complex binding);GO:0003677(DNA binding);GO:0003723(RNA binding);GO:0005515(protein binding);GO:0005634(nucleus);GO:0005654(nucleoplasm);GO:0006397(mRNA processing);GO:0008380(RNA splicing);GO:0016363(nuclear matrix);GO:0032784(regulation of DNA-templated transcription elongation);GO:0043229(intracellular organelle);GO:0043231(intracellular membrane-bounded organelle)…
miR-192	ENST00000391781	ENSG00000182986	ZNF320	zinc finger protein 320 [Source:HGNC Symbol;Acc:HGNC:13842]	NA	-14.12	0	1	1	GO:0000978(RNA polymerase II cis-regulatory region sequence-specific DNA binding);GO:0000981(DNA-binding transcription factor activity, RNA polymerase II-specific);GO:0003677(DNA binding);GO:0005515(protein binding);GO:0005634(nucleus);GO:0006355(regulation of DNA-templated transcription);GO:0006357(regulation of transcription by RNA polymerase II);GO:0046872(metal ion binding)	ko05168(Herpes simplex virus 1 infection)
miR-192	ENST00000423823	ENSG00000089335	ZNF302	zinc finger protein 302 [Source:HGNC Symbol;Acc:HGNC:13848]	NA	-18.36	0	1	1	GO:0000978(RNA polymerase II cis-regulatory region sequence-specific DNA binding);GO:0000981(DNA-binding transcription factor activity, RNA polymerase II-specific);GO:0003677(DNA binding);GO:0005515(protein binding);GO:0005634(nucleus);GO:0006355(regulation of DNA-templated transcription);GO:0006357(regulation of transcription by RNA polymerase II);GO:0046872(metal ion binding)	ko05168(Herpes simplex virus 1 infection)
miR-192	ENST00000558320	ENSG00000137871	ZNF280D	zinc finger protein 280D [Source:HGNC Symbol;Acc:HGNC:25953]	NA	-19.2	0	1	1	GO:0000978(RNA polymerase II cis-regulatory region sequence-specific DNA binding);GO:0000981(DNA-binding transcription factor activity, RNA polymerase II-specific);GO:0003677(DNA binding);GO:0005515(protein binding);GO:0005634(nucleus);GO:0006355(regulation of DNA-templated transcription);GO:0006357(regulation of transcription by RNA polymerase II);GO:0046872(metal ion binding)
miR-192	ENST00000343936	ENSG00000188177	ZC3H6	zinc finger CCCH-type containing 6 [Source:HGNC Symbol;Acc:HGNC:24762]	87	-10.44	1	1	2	GO:0000785(chromatin);GO:0003674(molecular_function);GO:0003723(RNA binding);GO:0005575(cellular_component);GO:0005634(nucleus);GO:0008150(biological_process);GO:0045892(negative regulation of DNA-templated transcription);GO:0046872(metal ion binding)
miR-192	ENST00000613655	ENSG00000275004	ZNF280B	zinc finger protein 280B [Source:HGNC Symbol;Acc:HGNC:23022]	NA	-23.2	0	1	1	GO:0000978(RNA polymerase II cis-regulatory region sequence-specific DNA binding);GO:0000981(DNA-binding transcription factor activity, RNA polymerase II-specific);GO:0003677(DNA binding);GO:0005634(nucleus);GO:0006355(regulation of DNA-templated transcription);GO:0006357(regulation of transcription by RNA polymerase II);GO:0046872(metal ion binding)
miR-192	ENST00000438150	ENSG00000198538	ZNF28	zinc finger protein 28 [Source:HGNC Symbol;Acc:HGNC:13073]	NA	-14.9	0	1	1	GO:0000978(RNA polymerase II cis-regulatory region sequence-specific DNA binding);GO:0000981(DNA-binding transcription factor activity, RNA polymerase II-specific);GO:0003677(DNA binding);GO:0005634(nucleus);GO:0006355(regulation of DNA-templated transcription);GO:0006357(regulation of transcription by RNA polymerase II);GO:0046872(metal ion binding)
miR-192	ENST00000361822	ENSG00000198839	ZNF277	zinc finger protein 277 [Source:HGNC Symbol;Acc:HGNC:13070]	NA	-12.9	0	1	1	GO:0000978(RNA polymerase II cis-regulatory region sequence-specific DNA binding);GO:0003677(DNA binding);GO:0005515(protein binding);GO:0005634(nucleus);GO:0046872(metal ion binding);GO:0070301(cellular response to hydrogen peroxide);GO:2000772(regulation of cellular senescence)
miR-192	ENST00000536435	ENSG00000090612	ZNF268	zinc finger protein 268 [Source:HGNC Symbol;Acc:HGNC:13061]	NA	-15.54	0	1	1	GO:0000122(negative regulation of transcription by RNA polymerase II);GO:0000978(RNA polymerase II cis-regulatory region sequence-specific DNA binding);GO:0001228(DNA-binding transcription activator activity, RNA polymerase II-specific);GO:0003677(DNA binding);GO:0003700(DNA-binding transcription factor activity);GO:0005515(protein binding);GO:0005634(nucleus);GO:0005737(cytoplasm);GO:0005829(cyt…	ko05168(Herpes simplex virus 1 infection)
miR-192	ENST00000328654	ENSG00000198393	ZNF26	zinc finger protein 26 [Source:HGNC Symbol;Acc:HGNC:13053]	NA	-13.2	0	1	1	GO:0000978(RNA polymerase II cis-regulatory region sequence-specific DNA binding);GO:0000981(DNA-binding transcription factor activity, RNA polymerase II-specific);GO:0003677(DNA binding);GO:0005515(protein binding);GO:0005634(nucleus);GO:0006355(regulation of DNA-templated transcription);GO:0006357(regulation of transcription by RNA polymerase II);GO:0046872(metal ion binding)	ko05168(Herpes simplex virus 1 infection)
miR-192	ENST00000485560	ENSG00000198105	ZNF248	zinc finger protein 248 [Source:HGNC Symbol;Acc:HGNC:13041]	75	NA	1	0	1	GO:0000122(negative regulation of transcription by RNA polymerase II);GO:0000977(RNA polymerase II transcription regulatory region sequence-specific DNA binding);GO:0000981(DNA-binding transcription factor activity, RNA polymerase II-specific);GO:0001227(DNA-binding transcription repressor activity, RNA polymerase II-specific);GO:0003677(DNA binding);GO:0005515(protein binding);GO:0005634(nucleus…	ko05168(Herpes simplex virus 1 infection)
miR-192	ENST00000339139	ENSG00000124490	CRISP2	cysteine rich secretory protein 2 [Source:HGNC Symbol;Acc:HGNC:12024]	90	-10.44	1	1	2	GO:0005576(extracellular region);GO:0005615(extracellular space)
miR-192	ENST00000321870	ENSG00000180828	BHLHE22	basic helix-loop-helix family member e22 [Source:HGNC Symbol;Acc:HGNC:11963]	99	-10.45	1	1	2	GO:0000785(chromatin);GO:0000978(RNA polymerase II cis-regulatory region sequence-specific DNA binding);GO:0000981(DNA-binding transcription factor activity, RNA polymerase II-specific);GO:0005634(nucleus);GO:0006355(regulation of DNA-templated transcription);GO:0006357(regulation of transcription by RNA polymerase II);GO:0007399(nervous system development);GO:0022008(neurogenesis);GO:0030182(neu…
miR-192	ENST00000613197	ENSG00000278318	ZNF229	zinc finger protein 229 [Source:HGNC Symbol;Acc:HGNC:13022]	NA	-31.52	0	1	1	GO:0000978(RNA polymerase II cis-regulatory region sequence-specific DNA binding);GO:0001228(DNA-binding transcription activator activity, RNA polymerase II-specific);GO:0003677(DNA binding);GO:0005515(protein binding);GO:0005634(nucleus);GO:0006355(regulation of DNA-templated transcription);GO:0006357(regulation of transcription by RNA polymerase II);GO:0045944(positive regulation of transcripti…	ko05168(Herpes simplex virus 1 infection)
miR-192	ENST00000588883	ENSG00000167380	ZNF226	zinc finger protein 226 [Source:HGNC Symbol;Acc:HGNC:13019]	NA	-18.49	0	1	1	GO:0000978(RNA polymerase II cis-regulatory region sequence-specific DNA binding);GO:0001228(DNA-binding transcription activator activity, RNA polymerase II-specific);GO:0003677(DNA binding);GO:0005634(nucleus);GO:0006355(regulation of DNA-templated transcription);GO:0006357(regulation of transcription by RNA polymerase II);GO:0045944(positive regulation of transcription by RNA polymerase II);GO:…	ko05168(Herpes simplex virus 1 infection)
miR-192	ENST00000396878	ENSG00000085644	ZNF213	zinc finger protein 213 [Source:HGNC Symbol;Acc:HGNC:13005]	NA	-23.46	0	1	1	GO:0000978(RNA polymerase II cis-regulatory region sequence-specific DNA binding);GO:0000981(DNA-binding transcription factor activity, RNA polymerase II-specific);GO:0003677(DNA binding);GO:0005515(protein binding);GO:0005634(nucleus);GO:0006355(regulation of DNA-templated transcription);GO:0006357(regulation of transcription by RNA polymerase II);GO:0046872(metal ion binding)
miR-192	ENST00000599916	ENSG00000160321	ZNF208	zinc finger protein 208 [Source:HGNC Symbol;Acc:HGNC:12999]	NA	-12.02	0	1	1	GO:0000978(RNA polymerase II cis-regulatory region sequence-specific DNA binding);GO:0001228(DNA-binding transcription activator activity, RNA polymerase II-specific);GO:0003677(DNA binding);GO:0005634(nucleus);GO:0006355(regulation of DNA-templated transcription);GO:0006357(regulation of transcription by RNA polymerase II);GO:0008270(zinc ion binding);GO:0045944(positive regulation of transcript…	ko05168(Herpes simplex virus 1 infection)
miR-192	ENST00000394670	ENSG00000010244	ZNF207	zinc finger protein 207 [Source:HGNC Symbol;Acc:HGNC:12998]	NA	-15.57	0	1	1	GO:0000070(mitotic sister chromatid segregation);GO:0000775(chromosome, centromeric region);GO:0000776(kinetochore);GO:0001578(microtubule bundle formation);GO:0003677(DNA binding);GO:0003723(RNA binding);GO:0005515(protein binding);GO:0005634(nucleus);GO:0005654(nucleoplasm);GO:0005694(chromosome);GO:0005730(nucleolus);GO:0005737(cytoplasm);GO:0005819(spindle);GO:0005856(cytoskeleton);GO:0005874…
miR-192	ENST00000569717	ENSG00000157429	ZNF19	zinc finger protein 19 [Source:HGNC Symbol;Acc:HGNC:12981]	NA	-10.23	0	1	1	GO:0000122(negative regulation of transcription by RNA polymerase II);GO:0000977(RNA polymerase II transcription regulatory region sequence-specific DNA binding);GO:0000981(DNA-binding transcription factor activity, RNA polymerase II-specific);GO:0001227(DNA-binding transcription repressor activity, RNA polymerase II-specific);GO:0003677(DNA binding);GO:0005515(protein binding);GO:0005634(nucleus…	ko05168(Herpes simplex virus 1 infection)
miR-192	ENST00000259395	ENSG00000136870	ZNF189	zinc finger protein 189 [Source:HGNC Symbol;Acc:HGNC:12980]	NA	-22.51	0	1	1	GO:0000978(RNA polymerase II cis-regulatory region sequence-specific DNA binding);GO:0000981(DNA-binding transcription factor activity, RNA polymerase II-specific);GO:0003677(DNA binding);GO:0005634(nucleus);GO:0006355(regulation of DNA-templated transcription);GO:0006357(regulation of transcription by RNA polymerase II);GO:0046872(metal ion binding)	ko05168(Herpes simplex virus 1 infection)
miR-192	ENST00000480716	ENSG00000175787	ZNF169	zinc finger protein 169 [Source:HGNC Symbol;Acc:HGNC:12957]	NA	-11.18	0	1	1	GO:0000122(negative regulation of transcription by RNA polymerase II);GO:0000977(RNA polymerase II transcription regulatory region sequence-specific DNA binding);GO:0000981(DNA-binding transcription factor activity, RNA polymerase II-specific);GO:0001227(DNA-binding transcription repressor activity, RNA polymerase II-specific);GO:0003677(DNA binding);GO:0005515(protein binding);GO:0005634(nucleus…	ko05168(Herpes simplex virus 1 infection)
miR-192	ENST00000240499	ENSG00000131127	ZNF141	zinc finger protein 141 [Source:HGNC Symbol;Acc:HGNC:12926]	NA	-27.94	0	1	1	GO:0000122(negative regulation of transcription by RNA polymerase II);GO:0000978(RNA polymerase II cis-regulatory region sequence-specific DNA binding);GO:0000981(DNA-binding transcription factor activity, RNA polymerase II-specific);GO:0003677(DNA binding);GO:0005634(nucleus);GO:0006355(regulation of DNA-templated transcription);GO:0006366(transcription by RNA polymerase II);GO:0009653(anatomica…	ko05168(Herpes simplex virus 1 infection)
miR-192	ENST00000254657	ENSG00000132326	PER2	period circadian regulator 2 [Source:HGNC Symbol;Acc:HGNC:8846]	60	-10.51	1	1	2	GO:0000122(negative regulation of transcription by RNA polymerase II);GO:0000976(transcription cis-regulatory region binding);GO:0001222(transcription corepressor binding);GO:0002931(response to ischemia);GO:0003713(transcription coactivator activity);GO:0005515(protein binding);GO:0005634(nucleus);GO:0005654(nucleoplasm);GO:0005730(nucleolus);GO:0005737(cytoplasm);GO:0005829(cytosol);GO:0005978(…	ko04710(Circadian rhythm);ko04713(Circadian entrainment);ko05202(Transcriptional misregulation in cancer);ko05221(Acute myeloid leukemia)
miR-192	ENST00000543095	ENSG00000129493	HEATR5A	HEAT repeat containing 5A [Source:HGNC Symbol;Acc:HGNC:20276]	94	-10.52	1	1	2	GO:0005515(protein binding);GO:0005829(cytosol);GO:0006897(endocytosis);GO:0008104(protein localization);GO:0030139(endocytic vesicle);GO:0042147(retrograde transport, endosome to Golgi)
miR-192	ENST00000389677	ENSG00000146267	FAXC	failed axon connections homolog, metaxin like GST domain containing [Source:HGNC Symbol;Acc:HGNC:20742]	89	-10.52	1	1	2	GO:0005737(cytoplasm);GO:0016020(membrane);GO:0016021(integral component of membrane)
miR-192	ENST00000472531	ENSG00000196418	ZNF124	zinc finger protein 124 [Source:HGNC Symbol;Acc:HGNC:12907]	NA	-13.68	0	1	1	GO:0000122(negative regulation of transcription by RNA polymerase II);GO:0000977(RNA polymerase II transcription regulatory region sequence-specific DNA binding);GO:0000981(DNA-binding transcription factor activity, RNA polymerase II-specific);GO:0001227(DNA-binding transcription repressor activity, RNA polymerase II-specific);GO:0003677(DNA binding);GO:0005515(protein binding);GO:0005634(nucleus…	ko05168(Herpes simplex virus 1 infection)
miR-192	ENST00000358296	ENSG00000197020	ZNF100	zinc finger protein 100 [Source:HGNC Symbol;Acc:HGNC:12880]	NA	-10.41	0	1	1	GO:0000978(RNA polymerase II cis-regulatory region sequence-specific DNA binding);GO:0000981(DNA-binding transcription factor activity, RNA polymerase II-specific);GO:0003677(DNA binding);GO:0005515(protein binding);GO:0005634(nucleus);GO:0006355(regulation of DNA-templated transcription);GO:0006357(regulation of transcription by RNA polymerase II);GO:0046872(metal ion binding)	ko05168(Herpes simplex virus 1 infection)
miR-192	ENST00000561890	ENSG00000261272	MUC22	mucin 22 [Source:HGNC Symbol;Acc:HGNC:39755]	94	-10.53	1	1	2	GO:0016020(membrane);GO:0016021(integral component of membrane)
miR-192	ENST00000359858	ENSG00000197056	ZMYM1	zinc finger MYM-type containing 1 [Source:HGNC Symbol;Acc:HGNC:26253]	NA	-11.94	0	1	1	GO:0005634(nucleus);GO:0008270(zinc ion binding);GO:0046872(metal ion binding);GO:0046983(protein dimerization activity)
miR-192	ENST00000433714	ENSG00000122507	BBS9	Bardet-Biedl syndrome 9 [Source:HGNC Symbol;Acc:HGNC:30000]	69	-10.53	1	1	2	GO:0000242(pericentriolar material);GO:0003674(molecular_function);GO:0005515(protein binding);GO:0005737(cytoplasm);GO:0005815(microtubule organizing center);GO:0005829(cytosol);GO:0005856(cytoskeleton);GO:0005886(plasma membrane);GO:0005929(cilium);GO:0007601(visual perception);GO:0015031(protein transport);GO:0016020(membrane);GO:0030030(cell projection organization);GO:0034451(centriolar sate…
miR-192	ENST00000267294	ENSG00000139800	ZIC5	Zic family member 5 [Source:HGNC Symbol;Acc:HGNC:20322]	NA	-12.37	0	1	1	GO:0000978(RNA polymerase II cis-regulatory region sequence-specific DNA binding);GO:0000981(DNA-binding transcription factor activity, RNA polymerase II-specific);GO:0003677(DNA binding);GO:0005634(nucleus);GO:0006357(regulation of transcription by RNA polymerase II);GO:0007399(nervous system development);GO:0007417(central nervous system development);GO:0030154(cell differentiation);GO:0046872(…
miR-192	ENST00000309060	ENSG00000174306	ZHX3	zinc fingers and homeoboxes 3 [Source:HGNC Symbol;Acc:HGNC:15935]	NA	-15.35	0	1	1	GO:0000785(chromatin);GO:0000981(DNA-binding transcription factor activity, RNA polymerase II-specific);GO:0003677(DNA binding);GO:0003700(DNA-binding transcription factor activity);GO:0005515(protein binding);GO:0005634(nucleus);GO:0005654(nucleoplasm);GO:0006357(regulation of transcription by RNA polymerase II);GO:0030154(cell differentiation);GO:0042803(protein homodimerization activity);GO:00…
miR-192	ENST00000445413	ENSG00000138658	ZGRF1	zinc finger GRF-type containing 1 [Source:HGNC Symbol;Acc:HGNC:25654]	NA	-10.39	0	1	1	GO:0003723(RNA binding);GO:0004386(helicase activity);GO:0005737(cytoplasm);GO:0008270(zinc ion binding);GO:0016020(membrane);GO:0016021(integral component of membrane);GO:0017108(5'-flap endonuclease activity);GO:0046872(metal ion binding);GO:0071932(replication fork reversal)
miR-192	ENST00000398803	ENSG00000119471	HSDL2	hydroxysteroid dehydrogenase like 2 [Source:HGNC Symbol;Acc:HGNC:18572]	71	-10.6	1	1	2	GO:0003674(molecular_function);GO:0005739(mitochondrion);GO:0005777(peroxisome);GO:0008150(biological_process);GO:0016020(membrane);GO:0016491(oxidoreductase activity)
miR-192	ENST00000304543	ENSG00000005889	ZFX	zinc finger protein X-linked [Source:HGNC Symbol;Acc:HGNC:12869]	75	NA	1	0	1	GO:0000785(chromatin);GO:0000978(RNA polymerase II cis-regulatory region sequence-specific DNA binding);GO:0001228(DNA-binding transcription activator activity, RNA polymerase II-specific);GO:0003677(DNA binding);GO:0005634(nucleus);GO:0005654(nucleoplasm);GO:0005694(chromosome);GO:0005730(nucleolus);GO:0006355(regulation of DNA-templated transcription);GO:0006357(regulation of transcription by R…
miR-192	ENST00000264982	ENSG00000114107	CEP70	centrosomal protein 70 [Source:HGNC Symbol;Acc:HGNC:29972]	94	-10.6	1	1	2	GO:0005515(protein binding);GO:0005737(cytoplasm);GO:0005813(centrosome);GO:0005815(microtubule organizing center);GO:0005829(cytosol);GO:0005856(cytoskeleton);GO:0042802(identical protein binding);GO:0043015(gamma-tubulin binding);GO:0060271(cilium assembly);GO:0070507(regulation of microtubule cytoskeleton organization)
miR-192	ENST00000393430	ENSG00000184517	ZFP1	ZFP1 zinc finger protein [Source:HGNC Symbol;Acc:HGNC:23328]	NA	-11.54	0	1	1	GO:0000978(RNA polymerase II cis-regulatory region sequence-specific DNA binding);GO:0000981(DNA-binding transcription factor activity, RNA polymerase II-specific);GO:0003677(DNA binding);GO:0005515(protein binding);GO:0005634(nucleus);GO:0006355(regulation of DNA-templated transcription);GO:0006357(regulation of transcription by RNA polymerase II);GO:0046872(metal ion binding);GO:1990837(sequenc…	ko05168(Herpes simplex virus 1 infection)
miR-192	ENST00000518282	ENSG00000091656	ZFHX4	zinc finger homeobox 4 [Source:HGNC Symbol;Acc:HGNC:30939]	NA	-11.64	0	1	1	GO:0000785(chromatin);GO:0000978(RNA polymerase II cis-regulatory region sequence-specific DNA binding);GO:0000981(DNA-binding transcription factor activity, RNA polymerase II-specific);GO:0003676(nucleic acid binding);GO:0003677(DNA binding);GO:0005634(nucleus);GO:0006355(regulation of DNA-templated transcription);GO:0006357(regulation of transcription by RNA polymerase II);GO:0008270(zinc ion b…
miR-192	ENST00000504830	ENSG00000151388	ADAMTS12	ADAM metallopeptidase with thrombospondin type 1 motif 12 [Source:HGNC Symbol;Acc:HGNC:14605]	72	-10.62	1	1	2	GO:0001503(ossification);GO:0002062(chondrocyte differentiation);GO:0004222(metalloendopeptidase activity);GO:0005515(protein binding);GO:0005576(extracellular region);GO:0006029(proteoglycan metabolic process);GO:0006508(proteolysis);GO:0007160(cell-matrix adhesion);GO:0008233(peptidase activity);GO:0008237(metallopeptidase activity);GO:0016477(cell migration);GO:0016787(hydrolase activity);GO:0…
miR-192	ENST00000409487	ENSG00000169554	ZEB2	zinc finger E-box binding homeobox 2 [Source:HGNC Symbol;Acc:HGNC:14881]	NA	-12.5	0	1	1	GO:0000122(negative regulation of transcription by RNA polymerase II);GO:0000785(chromatin);GO:0000978(RNA polymerase II cis-regulatory region sequence-specific DNA binding);GO:0000981(DNA-binding transcription factor activity, RNA polymerase II-specific);GO:0001227(DNA-binding transcription repressor activity, RNA polymerase II-specific);GO:0003677(DNA binding);GO:0005515(protein binding);GO:000…	ko05206(MicroRNAs in cancer)
miR-192	ENST00000357166	ENSG00000188706	ZDHHC9	zinc finger DHHC-type palmitoyltransferase 9 [Source:HGNC Symbol;Acc:HGNC:18475]	NA	-16.49	0	1	1	GO:0000139(Golgi membrane);GO:0000165(MAPK cascade);GO:0002178(palmitoyltransferase complex);GO:0005515(protein binding);GO:0005783(endoplasmic reticulum);GO:0005789(endoplasmic reticulum membrane);GO:0005794(Golgi apparatus);GO:0005829(cytosol);GO:0006612(protein targeting to membrane);GO:0016020(membrane);GO:0016021(integral component of membrane);GO:0016409(palmitoyltransferase activity);GO:00…
miR-192	ENST00000253801	ENSG00000131482	G6PC1	glucose-6-phosphatase catalytic subunit 1 [Source:HGNC Symbol;Acc:HGNC:4056]	82	-10.63	1	1	2	GO:0004346(glucose-6-phosphatase activity);GO:0005515(protein binding);GO:0005783(endoplasmic reticulum);GO:0005789(endoplasmic reticulum membrane);GO:0005977(glycogen metabolic process);GO:0005980(glycogen catabolic process);GO:0006094(gluconeogenesis);GO:0006641(triglyceride metabolic process);GO:0008202(steroid metabolic process);GO:0010468(regulation of gene expression);GO:0015760(glucose-6-p…	ko00010(Glycolysis / Gluconeogenesis);ko00052(Galactose metabolism);ko00500(Starch and sucrose metabolism);ko01100(Metabolic pathways);ko04068(FoxO signaling pathway);ko04151(PI3K-Akt signaling pathway);ko04152(AMPK signaling pathway);ko04910(Insulin signaling pathway);ko04920(Adipocytokine signaling pathway);ko04922(Glucagon signaling pathway);ko04931(Insulin resistance);ko04973(Carbohydrate dig…
miR-192	ENST00000359775	ENSG00000175048	ZDHHC14	zinc finger DHHC-type palmitoyltransferase 14 [Source:HGNC Symbol;Acc:HGNC:20341]	NA	-33.71	0	1	1	GO:0005783(endoplasmic reticulum);GO:0005789(endoplasmic reticulum membrane);GO:0005794(Golgi apparatus);GO:0006612(protein targeting to membrane);GO:0016020(membrane);GO:0016021(integral component of membrane);GO:0016409(palmitoyltransferase activity);GO:0016740(transferase activity);GO:0016746(acyltransferase activity);GO:0018230(peptidyl-L-cysteine S-palmitoylation);GO:0018345(protein palmitoy…
miR-192	ENST00000277905	ENSG00000148704	VAX1	ventral anterior homeobox 1 [Source:HGNC Symbol;Acc:HGNC:12660]	91	-10.64	1	1	2	GO:0000122(negative regulation of transcription by RNA polymerase II);GO:0000785(chromatin);GO:0000978(RNA polymerase II cis-regulatory region sequence-specific DNA binding);GO:0000981(DNA-binding transcription factor activity, RNA polymerase II-specific);GO:0001162(RNA polymerase II intronic transcription regulatory region sequence-specific DNA binding);GO:0001227(DNA-binding transcription repre…
miR-192	ENST00000378182	ENSG00000204977	TRIM13	tripartite motif containing 13 [Source:HGNC Symbol;Acc:HGNC:9976]	81	-10.64	1	1	2	GO:0002376(immune system process);GO:0003713(transcription coactivator activity);GO:0004842(ubiquitin-protein transferase activity);GO:0005515(protein binding);GO:0005737(cytoplasm);GO:0005783(endoplasmic reticulum);GO:0005789(endoplasmic reticulum membrane);GO:0008270(zinc ion binding);GO:0009653(anatomical structure morphogenesis);GO:0010332(response to gamma radiation);GO:0010942(positive regu…
miR-192	ENST00000409573	ENSG00000144161	ZC3H8	zinc finger CCCH-type containing 8 [Source:HGNC Symbol;Acc:HGNC:30941]	NA	-12.23	0	1	1	GO:0000122(negative regulation of transcription by RNA polymerase II);GO:0000785(chromatin);GO:0000791(euchromatin);GO:0001162(RNA polymerase II intronic transcription regulatory region sequence-specific DNA binding);GO:0001227(DNA-binding transcription repressor activity, RNA polymerase II-specific);GO:0003723(RNA binding);GO:0005515(protein binding);GO:0005634(nucleus);GO:0005654(nucleoplasm);G…
miR-192	ENST00000398868	ENSG00000184743	ATL3	atlastin GTPase 3 [Source:HGNC Symbol;Acc:HGNC:24526]	76	-10.66	1	1	2	GO:0000166(nucleotide binding);GO:0003924(GTPase activity);GO:0005515(protein binding);GO:0005525(GTP binding);GO:0005783(endoplasmic reticulum);GO:0005789(endoplasmic reticulum membrane);GO:0007029(endoplasmic reticulum organization);GO:0007030(Golgi organization);GO:0016020(membrane);GO:0016021(integral component of membrane);GO:0016787(hydrolase activity);GO:0042802(identical protein binding);…
miR-192	ENST00000251038	ENSG00000100722	ZC3H14	zinc finger CCCH-type containing 14 [Source:HGNC Symbol;Acc:HGNC:20509]	NA	-46.64	0	1	1	GO:0003723(RNA binding);GO:0005515(protein binding);GO:0005634(nucleus);GO:0005730(nucleolus);GO:0005737(cytoplasm);GO:0008143(poly(A) binding);GO:0016607(nuclear speck);GO:0032839(dendrite cytoplasm);GO:0043488(regulation of mRNA stability);GO:0046872(metal ion binding);GO:1900364(negative regulation of mRNA polyadenylation);GO:1904115(axon cytoplasm);GO:1990904(ribonucleoprotein complex)
miR-192	ENST00000409806	ENSG00000178199	ZC3H12D	zinc finger CCCH-type containing 12D [Source:HGNC Symbol;Acc:HGNC:21175]	NA	-16.32	0	1	1	GO:0000932(P-body);GO:0003729(mRNA binding);GO:0004518(nuclease activity);GO:0004519(endonuclease activity);GO:0004521(endoribonuclease activity);GO:0005515(protein binding);GO:0005634(nucleus);GO:0005654(nucleoplasm);GO:0005737(cytoplasm);GO:0006402(mRNA catabolic process);GO:0016787(hydrolase activity);GO:0030308(negative regulation of cell growth);GO:0036464(cytoplasmic ribonucleoprotein granu…
miR-192	ENST00000534047	ENSG00000133805	AMPD3	adenosine monophosphate deaminase 3 [Source:HGNC Symbol;Acc:HGNC:470]	95	-10.68	1	1	2	GO:0003876(AMP deaminase activity);GO:0005515(protein binding);GO:0005576(extracellular region);GO:0005829(cytosol);GO:0006188(IMP biosynthetic process);GO:0006196(AMP catabolic process);GO:0009117(nucleotide metabolic process);GO:0009168(purine ribonucleoside monophosphate biosynthetic process);GO:0016787(hydrolase activity);GO:0019239(deaminase activity);GO:0032264(IMP salvage);GO:0034774(secre…	ko00230(Purine metabolism);ko01100(Metabolic pathways)
miR-192	ENST00000373087	ENSG00000163874	ZC3H12A	zinc finger CCCH-type containing 12A [Source:HGNC Symbol;Acc:HGNC:26259]	NA	-25.95	0	1	1	GO:0000294(nuclear-transcribed mRNA catabolic process, endonucleolytic cleavage-dependent decay);GO:0000932(P-body);GO:0001525(angiogenesis);GO:0001933(negative regulation of protein phosphorylation);GO:0002230(positive regulation of defense response to virus by host);GO:0002376(immune system process);GO:0002757(immune response-activating signal transduction);GO:0003677(DNA binding);GO:0003682(ch…
miR-192	ENST00000257940	ENSG00000135482	ZC3H10	zinc finger CCCH-type containing 10 [Source:HGNC Symbol;Acc:HGNC:25893]	NA	-25.34	0	1	1	GO:0000381(regulation of alternative mRNA splicing, via spliceosome);GO:0003723(RNA binding);GO:0005515(protein binding);GO:0005634(nucleus);GO:0005654(nucleoplasm);GO:0005737(cytoplasm);GO:0010608(post-transcriptional regulation of gene expression);GO:0035198(miRNA binding);GO:0046872(metal ion binding);GO:1903799(negative regulation of miRNA maturation)
miR-192	ENST00000223095	ENSG00000106366	SERPINE1	serpin family E member 1 [Source:HGNC Symbol;Acc:HGNC:8583]	96	-10.74	1	1	2	GO:0001525(angiogenesis);GO:0002020(protease binding);GO:0004867(serine-type endopeptidase inhibitor activity);GO:0005102(signaling receptor binding);GO:0005515(protein binding);GO:0005576(extracellular region);GO:0005615(extracellular space);GO:0005886(plasma membrane);GO:0010466(negative regulation of peptidase activity);GO:0010469(regulation of signaling receptor activity);GO:0010757(negative …	ko04066(HIF-1 signaling pathway);ko04115(p53 signaling pathway);ko04218(Cellular senescence);ko04371(Apelin signaling pathway);ko04390(Hippo signaling pathway);ko04610(Complement and coagulation cascades);ko04933(AGE-RAGE signaling pathway in diabetic complications);ko05142(Chagas disease)
miR-192	ENST00000373510	ENSG00000160062	ZBTB8A	zinc finger and BTB domain containing 8A [Source:HGNC Symbol;Acc:HGNC:24172]	NA	-11.58	0	1	1	GO:0000122(negative regulation of transcription by RNA polymerase II);GO:0000976(transcription cis-regulatory region binding);GO:0000977(RNA polymerase II transcription regulatory region sequence-specific DNA binding);GO:0001223(transcription coactivator binding);GO:0001227(DNA-binding transcription repressor activity, RNA polymerase II-specific);GO:0003677(DNA binding);GO:0005515(protein binding…
miR-192	ENST00000197268	ENSG00000084444	FAM234B	family with sequence similarity 234 member B [Source:HGNC Symbol;Acc:HGNC:29288]	83	-10.76	1	1	2	GO:0005737(cytoplasm);GO:0005794(Golgi apparatus);GO:0005856(cytoskeleton);GO:0016020(membrane);GO:0016021(integral component of membrane)
miR-192	ENST00000321331	ENSG00000181061	HIGD1A	HIG1 hypoxia inducible domain family member 1A [Source:HGNC Symbol;Acc:HGNC:29527]	81	-10.78	1	1	2	GO:0005654(nucleoplasm);GO:0005739(mitochondrion);GO:0005743(mitochondrial inner membrane);GO:0016020(membrane);GO:0016021(integral component of membrane);GO:0031966(mitochondrial membrane);GO:0032991(protein-containing complex);GO:0043066(negative regulation of apoptotic process);GO:0070469(respirasome);GO:0097250(mitochondrial respirasome assembly)
miR-192	ENST00000324768	ENSG00000175874	CREG2	cellular repressor of E1A stimulated genes 2 [Source:HGNC Symbol;Acc:HGNC:14272]	82	-10.78	1	1	2	GO:0005576(extracellular region);GO:0005615(extracellular space);GO:0005783(endoplasmic reticulum);GO:0005794(Golgi apparatus)
miR-192	ENST00000610854	ENSG00000277586	NEFL	neurofilament light chain [Source:HGNC Symbol;Acc:HGNC:7739]	89	-10.79	1	1	2	GO:0000226(microtubule cytoskeleton organization);GO:0005200(structural constituent of cytoskeleton);GO:0005515(protein binding);GO:0005737(cytoplasm);GO:0005829(cytosol);GO:0005856(cytoskeleton);GO:0005882(intermediate filament);GO:0005883(neurofilament);GO:0007409(axonogenesis);GO:0008022(protein C-terminus binding);GO:0008089(anterograde axonal transport);GO:0008090(retrograde axonal transport…	ko05014(Amyotrophic lateral sclerosis);ko05022(Pathways of neurodegeneration - multiple diseases)
miR-192	ENST00000340855	ENSG00000010404	IDS	iduronate 2-sulfatase [Source:HGNC Symbol;Acc:HGNC:5389]	87	-10.79	1	1	2	GO:0004423(iduronate-2-sulfatase activity);GO:0005509(calcium ion binding);GO:0005515(protein binding);GO:0005764(lysosome);GO:0006027(glycosaminoglycan catabolic process);GO:0008484(sulfuric ester hydrolase activity);GO:0016787(hydrolase activity);GO:0043202(lysosomal lumen);GO:0046872(metal ion binding)	ko00531(Glycosaminoglycan degradation);ko01100(Metabolic pathways);ko04142(Lysosome)
miR-192	ENST00000651111	ENSG00000241489	ENSG00000241489	novel protein	87	-10.79	1	1	2	GO:0008484(sulfuric ester hydrolase activity)
miR-192	ENST00000230122	ENSG00000112365	ZBTB24	zinc finger and BTB domain containing 24 [Source:HGNC Symbol;Acc:HGNC:21143]	NA	-27.32	0	1	1	GO:0000978(RNA polymerase II cis-regulatory region sequence-specific DNA binding);GO:0002244(hematopoietic progenitor cell differentiation);GO:0003677(DNA binding);GO:0003700(DNA-binding transcription factor activity);GO:0005515(protein binding);GO:0005634(nucleus);GO:0006357(regulation of transcription by RNA polymerase II);GO:0046872(metal ion binding)
miR-192	ENST00000371173	ENSG00000124256	ZBP1	Z-DNA binding protein 1 [Source:HGNC Symbol;Acc:HGNC:16176]	NA	-24.01	0	1	1	GO:0002218(activation of innate immune response);GO:0002376(immune system process);GO:0003677(DNA binding);GO:0003692(left-handed Z-DNA binding);GO:0003723(RNA binding);GO:0003725(double-stranded RNA binding);GO:0003726(double-stranded RNA adenosine deaminase activity);GO:0005515(protein binding);GO:0005634(nucleus);GO:0005737(cytoplasm);GO:0005829(cytosol);GO:0006915(apoptotic process);GO:001250…	ko04217(Necroptosis);ko04623(Cytosolic DNA-sensing pathway)
miR-192	ENST00000675490	ENSG00000169064	ZBBX	zinc finger B-box domain containing [Source:HGNC Symbol;Acc:HGNC:26245]	62	NA	1	0	1	GO:0003341(cilium movement);GO:0008270(zinc ion binding);GO:0031514(motile cilium);GO:0046872(metal ion binding)
miR-192	ENST00000322342	ENSG00000180011	ZADH2	zinc binding alcohol dehydrogenase domain containing 2 [Source:HGNC Symbol;Acc:HGNC:28697]	NA	-37.58	0	1	1	GO:0003674(molecular_function);GO:0005777(peroxisome);GO:0006629(lipid metabolic process);GO:0006693(prostaglandin metabolic process);GO:0008150(biological_process);GO:0008270(zinc ion binding);GO:0016491(oxidoreductase activity);GO:0036132(13-prostaglandin reductase activity);GO:0045599(negative regulation of fat cell differentiation);GO:0047522(15-oxoprostaglandin 13-oxidase activity)
miR-192	ENST00000272348	ENSG00000143977	SNRPG	small nuclear ribonucleoprotein polypeptide G [Source:HGNC Symbol;Acc:HGNC:11163]	95	-10.83	1	1	2	GO:0000245(spliceosomal complex assembly);GO:0000387(spliceosomal snRNP assembly);GO:0000398(mRNA splicing, via spliceosome);GO:0003723(RNA binding);GO:0005515(protein binding);GO:0005634(nucleus);GO:0005654(nucleoplasm);GO:0005681(spliceosomal complex);GO:0005682(U5 snRNP);GO:0005683(U7 snRNP);GO:0005685(U1 snRNP);GO:0005686(U2 snRNP);GO:0005687(U4 snRNP);GO:0005689(U12-type spliceosomal complex…	ko03040(Spliceosome)
miR-192	ENST00000330022	ENSG00000181555	SETD2	SET domain containing 2, histone lysine methyltransferase [Source:HGNC Symbol;Acc:HGNC:18420]	63	-10.84	1	1	2	GO:0001525(angiogenesis);GO:0001570(vasculogenesis);GO:0001763(morphogenesis of a branching structure);GO:0001843(neural tube closure);GO:0002376(immune system process);GO:0005515(protein binding);GO:0005634(nucleus);GO:0005654(nucleoplasm);GO:0005694(chromosome);GO:0006281(DNA repair);GO:0006298(mismatch repair);GO:0006325(chromatin organization);GO:0006355(regulation of DNA-templated transcript…	ko00310(Lysine degradation);ko01100(Metabolic pathways)
miR-192	ENST00000161863	ENSG00000047188	YTHDC2	YTH domain containing 2 [Source:HGNC Symbol;Acc:HGNC:24721]	NA	-16.25	0	1	1	GO:0000166(nucleotide binding);GO:0003676(nucleic acid binding);GO:0003723(RNA binding);GO:0003724(RNA helicase activity);GO:0004386(helicase activity);GO:0005515(protein binding);GO:0005524(ATP binding);GO:0005634(nucleus);GO:0005737(cytoplasm);GO:0005783(endoplasmic reticulum);GO:0007283(spermatogenesis);GO:0007286(spermatid development);GO:0008186(ATP-dependent activity, acting on RNA);GO:0016…
miR-192	ENST00000261353	ENSG00000119801	YPEL5	yippee like 5 [Source:HGNC Symbol;Acc:HGNC:18329]	NA	-16.46	0	1	1	GO:0000151(ubiquitin ligase complex);GO:0000922(spindle pole);GO:0005515(protein binding);GO:0005576(extracellular region);GO:0005634(nucleus);GO:0005737(cytoplasm);GO:0005813(centrosome);GO:0005815(microtubule organizing center);GO:0005856(cytoskeleton);GO:0008283(cell population proliferation);GO:0030496(midbody);GO:0046872(metal ion binding);GO:0097431(mitotic spindle pole);GO:1904724(tertiary…
miR-192	ENST00000312655	ENSG00000175155	YPEL2	yippee like 2 [Source:HGNC Symbol;Acc:HGNC:18326]	NA	-12.69	0	1	1	GO:0005515(protein binding);GO:0005634(nucleus);GO:0005730(nucleolus);GO:0046872(metal ion binding)
miR-192	ENST00000554107	ENSG00000119596	YLPM1	YLP motif containing 1 [Source:HGNC Symbol;Acc:HGNC:17798]	NA	-18.67	0	1	1	GO:0003723(RNA binding);GO:0005515(protein binding);GO:0005634(nucleus);GO:0005654(nucleoplasm);GO:0005829(cytosol);GO:0008150(biological_process);GO:0016607(nuclear speck);GO:0032204(regulation of telomere maintenance)
miR-192	ENST00000288381	ENSG00000157600	TMEM164	transmembrane protein 164 [Source:HGNC Symbol;Acc:HGNC:26217]	51	-10.86	1	1	2	GO:0016020(membrane);GO:0016021(integral component of membrane)
miR-192	ENST00000327791	ENSG00000015153	YAF2	YY1 associated factor 2 [Source:HGNC Symbol;Acc:HGNC:17363]	NA	-10.51	0	1	1	GO:0003677(DNA binding);GO:0003712(transcription coregulator activity);GO:0003713(transcription coactivator activity);GO:0003714(transcription corepressor activity);GO:0005515(protein binding);GO:0005634(nucleus);GO:0005654(nucleoplasm);GO:0005829(cytosol);GO:0006355(regulation of DNA-templated transcription);GO:0045892(negative regulation of DNA-templated transcription);GO:0045893(positive regul…
miR-192	ENST00000264951	ENSG00000114127	XRN1	5'-3' exoribonuclease 1 [Source:HGNC Symbol;Acc:HGNC:30654]	51	NA	1	0	1	GO:0000932(P-body);GO:0000956(nuclear-transcribed mRNA catabolic process);GO:0002151(G-quadruplex RNA binding);GO:0003676(nucleic acid binding);GO:0003677(DNA binding);GO:0003723(RNA binding);GO:0004518(nuclease activity);GO:0004527(exonuclease activity);GO:0004534(5'-3' exoribonuclease activity);GO:0005515(protein binding);GO:0005634(nucleus);GO:0005737(cytoplasm);GO:0005829(cytosol);GO:0005886(…	ko03008(Ribosome biogenesis in eukaryotes);ko03018(RNA degradation)
miR-192	ENST00000367590	ENSG00000143324	XPR1	xenotropic and polytropic retrovirus receptor 1 [Source:HGNC Symbol;Acc:HGNC:12827]	NA	-10.24	0	1	1	GO:0000822(inositol hexakisphosphate binding);GO:0001618(virus receptor activity);GO:0004888(transmembrane signaling receptor activity);GO:0004930(G protein-coupled receptor activity);GO:0005737(cytoplasm);GO:0005794(Golgi apparatus);GO:0005886(plasma membrane);GO:0006817(phosphate ion transport);GO:0007186(G protein-coupled receptor signaling pathway);GO:0009615(response to virus);GO:0015114(pho…
miR-192	ENST00000521857	ENSG00000003987	MTMR7	myotubularin related protein 7 [Source:HGNC Symbol;Acc:HGNC:7454]	99	-10.86	1	1	2	GO:0004438(phosphatidylinositol-3-phosphatase activity);GO:0004725(protein tyrosine phosphatase activity);GO:0005515(protein binding);GO:0005737(cytoplasm);GO:0005829(cytosol);GO:0006470(protein dephosphorylation);GO:0006629(lipid metabolic process);GO:0006661(phosphatidylinositol biosynthetic process);GO:0012505(endomembrane system);GO:0016020(membrane);GO:0016311(dephosphorylation);GO:0016312(i…	ko00562(Inositol phosphate metabolism);ko01100(Metabolic pathways);ko04070(Phosphatidylinositol signaling system)
miR-192	ENST00000255305	ENSG00000132953	XPO4	exportin 4 [Source:HGNC Symbol;Acc:HGNC:17796]	50	NA	1	0	1	GO:0005049(nuclear export signal receptor activity);GO:0005515(protein binding);GO:0005634(nucleus);GO:0005643(nuclear pore);GO:0005654(nucleoplasm);GO:0005737(cytoplasm);GO:0005829(cytosol);GO:0006611(protein export from nucleus);GO:0015031(protein transport);GO:0046827(positive regulation of protein export from nucleus);GO:0051169(nuclear transport)
miR-192	ENST00000260604	ENSG00000138035	PNPT1	polyribonucleotide nucleotidyltransferase 1 [Source:HGNC Symbol;Acc:HGNC:23166]	99	-10.88	1	1	2	GO:0000175(3'-5'-exoribonuclease activity);GO:0000957(mitochondrial RNA catabolic process);GO:0000958(mitochondrial mRNA catabolic process);GO:0000962(positive regulation of mitochondrial RNA catabolic process);GO:0000964(mitochondrial RNA 5'-end processing);GO:0000965(mitochondrial RNA 3'-end processing);GO:0003676(nucleic acid binding);GO:0003723(RNA binding);GO:0004518(nuclease activity);GO:00…	ko03018(RNA degradation)
miR-192	ENST00000375128	ENSG00000136936	XPA	XPA, DNA damage recognition and repair factor [Source:HGNC Symbol;Acc:HGNC:12814]	NA	-20	0	1	1	GO:0000110(nucleotide-excision repair factor 1 complex);GO:0000715(nucleotide-excision repair, DNA damage recognition);GO:0003677(DNA binding);GO:0003684(damaged DNA binding);GO:0005515(protein binding);GO:0005634(nucleus);GO:0005654(nucleoplasm);GO:0005662(DNA replication factor A complex);GO:0006281(DNA repair);GO:0006284(base-excision repair);GO:0006289(nucleotide-excision repair);GO:0006974(c…	ko01524(Platinum drug resistance);ko03420(Nucleotide excision repair)
miR-192	ENST00000297303	ENSG00000171044	XKR6	XK related 6 [Source:HGNC Symbol;Acc:HGNC:27806]	76	NA	1	0	1	GO:0005886(plasma membrane);GO:0016020(membrane);GO:0016021(integral component of membrane);GO:0043652(engulfment of apoptotic cell);GO:0070782(phosphatidylserine exposure on apoptotic cell surface);GO:1902742(apoptotic process involved in development)
miR-192	ENST00000262752	ENSG00000072133	RPS6KA6	ribosomal protein S6 kinase A6 [Source:HGNC Symbol;Acc:HGNC:10435]	90	-10.9	1	1	2	GO:0000166(nucleotide binding);GO:0000287(magnesium ion binding);GO:0001650(fibrillar center);GO:0004672(protein kinase activity);GO:0004674(protein serine/threonine kinase activity);GO:0004711(ribosomal protein S6 kinase activity);GO:0004712(protein serine/threonine/tyrosine kinase activity);GO:0005515(protein binding);GO:0005524(ATP binding);GO:0005634(nucleus);GO:0005654(nucleoplasm);GO:000573…	ko04010(MAPK signaling pathway);ko04114(Oocyte meiosis);ko04150(mTOR signaling pathway);ko04714(Thermogenesis);ko04720(Long-term potentiation);ko04722(Neurotrophin signaling pathway);ko04914(Progesterone-mediated oocyte maturation);ko04931(Insulin resistance);ko05135(Yersinia infection)
miR-192	ENST00000375503	ENSG00000171405	XAGE5	X antigen family member 5 [Source:HGNC Symbol;Acc:HGNC:30930]	70	NA	1	0	1
miR-192	ENST00000360632	ENSG00000018408	WWTR1	WW domain containing transcription regulator 1 [Source:HGNC Symbol;Acc:HGNC:24042]	NA	-13.53	0	1	1	GO:0000122(negative regulation of transcription by RNA polymerase II);GO:0001649(osteoblast differentiation);GO:0001894(tissue homeostasis);GO:0001933(negative regulation of protein phosphorylation);GO:0003015(heart process);GO:0003713(transcription coactivator activity);GO:0003714(transcription corepressor activity);GO:0005515(protein binding);GO:0005634(nucleus);GO:0005654(nucleoplasm);GO:00056…	ko04390(Hippo signaling pathway);ko04392(Hippo signaling pathway - multiple species)
miR-192	ENST00000636933	ENSG00000240891	PLCXD2	phosphatidylinositol specific phospholipase C X domain containing 2 [Source:HGNC Symbol;Acc:HGNC:26462]	87	-10.9	1	1	2	GO:0005634(nucleus);GO:0006629(lipid metabolic process);GO:0007165(signal transduction);GO:0008081(phosphoric diester hydrolase activity);GO:0016042(lipid catabolic process);GO:0016787(hydrolase activity)
miR-192	ENST00000590071	ENSG00000142279	WTIP	WT1 interacting protein [Source:HGNC Symbol;Acc:HGNC:20964]	NA	-15.67	0	1	1	GO:0000932(P-body);GO:0001666(response to hypoxia);GO:0003714(transcription corepressor activity);GO:0005515(protein binding);GO:0005634(nucleus);GO:0005667(transcription regulator complex);GO:0005737(cytoplasm);GO:0005912(adherens junction);GO:0006355(regulation of DNA-templated transcription);GO:0007010(cytoskeleton organization);GO:0022604(regulation of cell morphogenesis);GO:0030030(cell proj…	ko04390(Hippo signaling pathway);ko04392(Hippo signaling pathway - multiple species)
miR-192	ENST00000337387	ENSG00000146457	WTAP	WT1 associated protein [Source:HGNC Symbol;Acc:HGNC:16846]	NA	-15.8	0	1	1	GO:0000381(regulation of alternative mRNA splicing, via spliceosome);GO:0005515(protein binding);GO:0005634(nucleus);GO:0005654(nucleoplasm);GO:0005737(cytoplasm);GO:0006397(mRNA processing);GO:0007049(cell cycle);GO:0008380(RNA splicing);GO:0016607(nuclear speck);GO:0031965(nuclear membrane);GO:0036396(RNA N6-methyladenosine methyltransferase complex);GO:0042802(identical protein binding);GO:008…
miR-192	ENST00000297405	ENSG00000164796	CSMD3	CUB and Sushi multiple domains 3 [Source:HGNC Symbol;Acc:HGNC:19291]	89	-10.91	1	1	2	GO:0005886(plasma membrane);GO:0016020(membrane);GO:0016021(integral component of membrane);GO:0050773(regulation of dendrite development)
miR-192	ENST00000369684	ENSG00000134245	WNT2B	Wnt family member 2B [Source:HGNC Symbol;Acc:HGNC:12781]	NA	-17.72	0	1	1	GO:0002062(chondrocyte differentiation);GO:0002088(lens development in camera-type eye);GO:0005102(signaling receptor binding);GO:0005109(frizzled binding);GO:0005125(cytokine activity);GO:0005576(extracellular region);GO:0005615(extracellular space);GO:0007275(multicellular organism development);GO:0008584(male gonad development);GO:0009267(cellular response to starvation);GO:0016055(Wnt signali…	ko04150(mTOR signaling pathway);ko04310(Wnt signaling pathway);ko04390(Hippo signaling pathway);ko04550(Signaling pathways regulating pluripotency of stem cells);ko04916(Melanogenesis);ko04934(Cushing syndrome);ko05010(Alzheimer disease);ko05022(Pathways of neurodegeneration - multiple diseases);ko05165(Human papillomavirus infection);ko05200(Pathways in cancer);ko05205(Proteoglycans in cancer);k…
miR-192	ENST00000263125	ENSG00000065675	PRKCQ	protein kinase C theta [Source:HGNC Symbol;Acc:HGNC:9410]	89	-10.92	1	1	2	GO:0000166(nucleotide binding);GO:0001558(regulation of cell growth);GO:0001772(immunological synapse);GO:0002376(immune system process);GO:0004672(protein kinase activity);GO:0004674(protein serine/threonine kinase activity);GO:0004697(protein kinase C activity);GO:0004698(calcium-dependent protein kinase C activity);GO:0004712(protein serine/threonine/tyrosine kinase activity);GO:0005515(protei…	ko04064(NF-kappa B signaling pathway);ko04140(Autophagy - animal);ko04270(Vascular smooth muscle contraction);ko04658(Th1 and Th2 cell differentiation);ko04659(Th17 cell differentiation);ko04660(T cell receptor signaling pathway);ko04750(Inflammatory mediator regulation of TRP channels);ko04920(Adipocytokine signaling pathway);ko04931(Insulin resistance);ko05131(Shigellosis);ko05235(PD-L1 express…
miR-192	ENST00000582781	ENSG00000171475	WIPF2	WAS/WASL interacting protein family member 2 [Source:HGNC Symbol;Acc:HGNC:30923]	NA	-19.09	0	1	1	GO:0003779(actin binding);GO:0005515(protein binding);GO:0005737(cytoplasm);GO:0005829(cytosol);GO:0005856(cytoskeleton);GO:0005884(actin filament);GO:0030048(actin filament-based movement)	ko04144(Endocytosis);ko05130(Pathogenic Escherichia coli infection);ko05135(Yersinia infection)
miR-192	ENST00000305479	ENSG00000168634	WFDC13	WAP four-disulfide core domain 13 [Source:HGNC Symbol;Acc:HGNC:16131]	NA	-12.31	0	1	1	GO:0004867(serine-type endopeptidase inhibitor activity);GO:0005515(protein binding);GO:0005576(extracellular region);GO:0005615(extracellular space);GO:0010466(negative regulation of peptidase activity);GO:0010951(negative regulation of endopeptidase activity);GO:0019731(antibacterial humoral response);GO:0030414(peptidase inhibitor activity);GO:0045087(innate immune response)
miR-192	ENST00000299613	ENSG00000166483	WEE1	WEE1 G2 checkpoint kinase [Source:HGNC Symbol;Acc:HGNC:12761]	NA	-14.85	0	1	1	GO:0000086(G2/M transition of mitotic cell cycle);GO:0000166(nucleotide binding);GO:0000226(microtubule cytoskeleton organization);GO:0000278(mitotic cell cycle);GO:0000287(magnesium ion binding);GO:0004672(protein kinase activity);GO:0004712(protein serine/threonine/tyrosine kinase activity);GO:0004713(protein tyrosine kinase activity);GO:0004715(non-membrane spanning protein tyrosine kinase act…	ko04110(Cell cycle);ko05170(Human immunodeficiency virus 1 infection)
miR-192	ENST00000323662	ENSG00000179698	WDR97	WD repeat domain 97 [Source:HGNC Symbol;Acc:HGNC:26959]	NA	-17.11	0	1	1	GO:0005515(protein binding)
miR-192	ENST00000318445	ENSG00000176463	SLCO3A1	solute carrier organic anion transporter family member 3A1 [Source:HGNC Symbol;Acc:HGNC:10952]	85	-10.93	1	1	2	GO:0001934(positive regulation of protein phosphorylation);GO:0005515(protein binding);GO:0005886(plasma membrane);GO:0005887(integral component of plasma membrane);GO:0006811(ion transport);GO:0015347(sodium-independent organic anion transmembrane transporter activity);GO:0015732(prostaglandin transport);GO:0016020(membrane);GO:0016021(integral component of membrane);GO:0043252(sodium-independen…
miR-192	ENST00000220429	ENSG00000104064	GABPB1	GA binding protein transcription factor subunit beta 1 [Source:HGNC Symbol;Acc:HGNC:4074]	55	-10.94	1	1	2	GO:0000976(transcription cis-regulatory region binding);GO:0005515(protein binding);GO:0005634(nucleus);GO:0005654(nucleoplasm);GO:0007005(mitochondrion organization);GO:0036464(cytoplasmic ribonucleoprotein granule);GO:0045944(positive regulation of transcription by RNA polymerase II)
miR-192	ENST00000341761	ENSG00000148225	WDR31	WD repeat domain 31 [Source:HGNC Symbol;Acc:HGNC:21421]	NA	-21.4	0	1	1	GO:0005515(protein binding)
miR-192	ENST00000648472	ENSG00000184465	WDR27	WD repeat domain 27 [Source:HGNC Symbol;Acc:HGNC:21248]	76	NA	1	0	1	GO:0005515(protein binding);GO:0005654(nucleoplasm)
miR-192	ENST00000299135	ENSG00000140153	WDR20	WD repeat domain 20 [Source:HGNC Symbol;Acc:HGNC:19667]	NA	-20.53	0	1	1	GO:0005515(protein binding);GO:0005654(nucleoplasm)
miR-192	ENST00000699786	ENSG00000071127	WDR1	WD repeat domain 1 [Source:HGNC Symbol;Acc:HGNC:12754]	NA	-13.91	0	1	1	GO:0002102(podosome);GO:0002446(neutrophil mediated immunity);GO:0003779(actin binding);GO:0005515(protein binding);GO:0005576(extracellular region);GO:0005737(cytoplasm);GO:0005829(cytosol);GO:0005856(cytoskeleton);GO:0005886(plasma membrane);GO:0005911(cell-cell junction);GO:0007605(sensory perception of sound);GO:0008360(regulation of cell shape);GO:0015629(actin cytoskeleton);GO:0030036(actin…
miR-192	ENST00000301825	ENSG00000168032	ENTPD3	ectonucleoside triphosphate diphosphohydrolase 3 [Source:HGNC Symbol;Acc:HGNC:3365]	77	-10.94	1	1	2	GO:0000166(nucleotide binding);GO:0004382(GDP phosphatase activity);GO:0005515(protein binding);GO:0005524(ATP binding);GO:0005886(plasma membrane);GO:0009134(nucleoside diphosphate catabolic process);GO:0009143(nucleoside triphosphate catabolic process);GO:0016020(membrane);GO:0016021(integral component of membrane);GO:0016787(hydrolase activity);GO:0017110(nucleoside diphosphate phosphatase act…	ko00230(Purine metabolism);ko00240(Pyrimidine metabolism);ko01100(Metabolic pathways);ko05169(Epstein-Barr virus infection)
miR-192	ENST00000538183	ENSG00000112096	SOD2	superoxide dismutase 2 [Source:HGNC Symbol;Acc:HGNC:11180]	97	-10.95	1	1	2	GO:0000302(response to reactive oxygen species);GO:0000303(response to superoxide);GO:0001306(obsolete age-dependent response to oxidative stress);GO:0001315(obsolete age-dependent response to reactive oxygen species);GO:0001666(response to hypoxia);GO:0001836(release of cytochrome c from mitochondria);GO:0001889(liver development);GO:0003032(detection of oxygen);GO:0003069(acetylcholine-mediated…	ko04068(FoxO signaling pathway);ko04146(Peroxisome);ko04211(Longevity regulating pathway);ko04213(Longevity regulating pathway - multiple species);ko05016(Huntington disease)
miR-192	ENST00000698635	ENSG00000015285	WAS	WASP actin nucleation promoting factor [Source:HGNC Symbol;Acc:HGNC:12731]	NA	-11.46	0	1	1	GO:0002625(regulation of T cell antigen processing and presentation);GO:0003779(actin binding);GO:0005515(protein binding);GO:0005634(nucleus);GO:0005737(cytoplasm);GO:0005829(cytosol);GO:0005856(cytoskeleton);GO:0005884(actin filament);GO:0005886(plasma membrane);GO:0005911(cell-cell junction);GO:0006952(defense response);GO:0006955(immune response);GO:0007015(actin filament organization);GO:000…	ko04062(Chemokine signaling pathway);ko04520(Adherens junction);ko04530(Tight junction);ko04666(Fc gamma R-mediated phagocytosis);ko05135(Yersinia infection);ko05231(Choline metabolism in cancer)
miR-192	ENST00000305454	ENSG00000169085	VXN	vexin [Source:HGNC Symbol;Acc:HGNC:28498]	NA	-15.94	0	1	1	GO:0005515(protein binding);GO:0005634(nucleus);GO:0005886(plasma membrane);GO:0007399(nervous system development);GO:0016020(membrane);GO:0022008(neurogenesis);GO:0030182(neuron differentiation)
miR-192	ENST00000340652	ENSG00000188730	VWC2	von Willebrand factor C domain containing 2 [Source:HGNC Symbol;Acc:HGNC:30200]	NA	-14.43	0	1	1	GO:0003674(molecular_function);GO:0005515(protein binding);GO:0005576(extracellular region);GO:0005604(basement membrane);GO:0005614(interstitial matrix);GO:0005615(extracellular space);GO:0010811(positive regulation of cell-substrate adhesion);GO:0030054(cell junction);GO:0030514(negative regulation of BMP signaling pathway);GO:0031012(extracellular matrix);GO:0032281(AMPA glutamate receptor com…
miR-192	ENST00000289815	ENSG00000158816	VWA5B1	von Willebrand factor A domain containing 5B1 [Source:HGNC Symbol;Acc:HGNC:26538]	NA	-11.56	0	1	1	GO:0005576(extracellular region)
miR-192	ENST00000433678	ENSG00000168658	VWA3B	von Willebrand factor A domain containing 3B [Source:HGNC Symbol;Acc:HGNC:28385]	55	NA	1	0	1	GO:0005654(nucleoplasm);GO:0005737(cytoplasm);GO:0005829(cytosol)
miR-192	ENST00000392982	ENSG00000165816	VWA2	von Willebrand factor A domain containing 2 [Source:HGNC Symbol;Acc:HGNC:24709]	NA	-18.5	0	1	1	GO:0005509(calcium ion binding);GO:0005515(protein binding);GO:0005576(extracellular region);GO:0005604(basement membrane);GO:0005615(extracellular space);GO:0007161(calcium-independent cell-matrix adhesion);GO:0042802(identical protein binding);GO:0046626(regulation of insulin receptor signaling pathway);GO:0062023(collagen-containing extracellular matrix);GO:0070062(extracellular exosome)
miR-192	ENST00000339861	ENSG00000187764	SEMA4D	semaphorin 4D [Source:HGNC Symbol;Acc:HGNC:10732]	97	-10.95	1	1	2	GO:0000122(negative regulation of transcription by RNA polymerase II);GO:0001755(neural crest cell migration);GO:0001934(positive regulation of protein phosphorylation);GO:0004888(transmembrane signaling receptor activity);GO:0005102(signaling receptor binding);GO:0005515(protein binding);GO:0005615(extracellular space);GO:0005886(plasma membrane);GO:0005887(integral component of plasma membrane)…	ko04360(Axon guidance)
miR-192	ENST00000380394	ENSG00000137154	RPS6	ribosomal protein S6 [Source:HGNC Symbol;Acc:HGNC:10429]	92	-10.95	1	1	2	GO:0000082(G1/S transition of mitotic cell cycle);GO:0000278(mitotic cell cycle);GO:0001890(placenta development);GO:0002181(cytoplasmic translation);GO:0002309(T cell proliferation involved in immune response);GO:0003723(RNA binding);GO:0003735(structural constituent of ribosome);GO:0005515(protein binding);GO:0005634(nucleus);GO:0005654(nucleoplasm);GO:0005730(nucleolus);GO:0005737(cytoplasm);G…	ko01521(EGFR tyrosine kinase inhibitor resistance);ko03010(Ribosome);ko04066(HIF-1 signaling pathway);ko04150(mTOR signaling pathway);ko04151(PI3K-Akt signaling pathway);ko04371(Apelin signaling pathway);ko04714(Thermogenesis);ko04910(Insulin signaling pathway);ko05171(Coronavirus disease - COVID-19);ko05205(Proteoglycans in cancer)
miR-192	ENST00000332853	ENSG00000165633	VSTM4	V-set and transmembrane domain containing 4 [Source:HGNC Symbol;Acc:HGNC:26470]	NA	-33.55	0	1	1	GO:0001935(endothelial cell proliferation);GO:0002040(sprouting angiogenesis);GO:0005515(protein binding);GO:0005576(extracellular region);GO:0005886(plasma membrane);GO:0016020(membrane);GO:0016021(integral component of membrane);GO:0042311(vasodilation);GO:0043542(endothelial cell migration);GO:0061298(retina vasculature development in camera-type eye);GO:0097601(retina blood vessel maintenance)
miR-192	ENST00000359236	ENSG00000176834	VSIG10	V-set and immunoglobulin domain containing 10 [Source:HGNC Symbol;Acc:HGNC:26078]	NA	-16.19	0	1	1	GO:0005887(integral component of plasma membrane);GO:0005911(cell-cell junction);GO:0016020(membrane);GO:0016021(integral component of membrane);GO:0050839(cell adhesion molecule binding);GO:0098609(cell-cell adhesion)
miR-192	ENST00000217957	ENSG00000101842	VSIG1	V-set and immunoglobulin domain containing 1 [Source:HGNC Symbol;Acc:HGNC:28675]	NA	-14.52	0	1	1	GO:0003382(epithelial cell morphogenesis);GO:0005515(protein binding);GO:0005886(plasma membrane);GO:0016020(membrane);GO:0016021(integral component of membrane);GO:0016323(basolateral plasma membrane);GO:0030277(maintenance of gastrointestinal epithelium)
miR-192	ENST00000679758	ENSG00000100749	VRK1	VRK serine/threonine kinase 1 [Source:HGNC Symbol;Acc:HGNC:12718]	NA	-10.65	0	1	1	GO:0000166(nucleotide binding);GO:0004672(protein kinase activity);GO:0004674(protein serine/threonine kinase activity);GO:0004712(protein serine/threonine/tyrosine kinase activity);GO:0005515(protein binding);GO:0005524(ATP binding);GO:0005634(nucleus);GO:0005654(nucleoplasm);GO:0005730(nucleolus);GO:0005737(cytoplasm);GO:0005795(Golgi stack);GO:0005829(cytosol);GO:0006468(protein phosphorylatio…
miR-192	ENST00000437048	ENSG00000141252	VPS53	VPS53 subunit of GARP complex [Source:HGNC Symbol;Acc:HGNC:25608]	NA	-24.08	0	1	1	GO:0000938(GARP complex);GO:0005515(protein binding);GO:0005768(endosome);GO:0005794(Golgi apparatus);GO:0005802(trans-Golgi network);GO:0005829(cytosol);GO:0007041(lysosomal transport);GO:0010008(endosome membrane);GO:0015031(protein transport);GO:0016020(membrane);GO:0032456(endocytic recycling);GO:0032588(trans-Golgi network membrane);GO:0042147(retrograde transport, endosome to Golgi);GO:0043…
miR-192	ENST00000382713	ENSG00000206052	DOK6	docking protein 6 [Source:HGNC Symbol;Acc:HGNC:28301]	51	-10.95	1	1	2	GO:0005515(protein binding);GO:0005737(cytoplasm);GO:0005829(cytosol);GO:0007169(transmembrane receptor protein tyrosine kinase signaling pathway);GO:0043410(positive regulation of MAPK cascade)
miR-192	ENST00000301765	ENSG00000167987	VPS37C	VPS37C subunit of ESCRT-I [Source:HGNC Symbol;Acc:HGNC:26097]	NA	-16.31	0	1	1	GO:0000813(ESCRT I complex);GO:0005515(protein binding);GO:0005768(endosome);GO:0006612(protein targeting to membrane);GO:0006623(protein targeting to vacuole);GO:0010008(endosome membrane);GO:0015031(protein transport);GO:0016020(membrane);GO:0016236(macroautophagy);GO:0031902(late endosome membrane);GO:0036258(multivesicular body assembly);GO:0039702(viral budding via host ESCRT complex);GO:004…	ko04144(Endocytosis)
miR-192	ENST00000518100	ENSG00000104408	EIF3E	eukaryotic translation initiation factor 3 subunit E [Source:HGNC Symbol;Acc:HGNC:3277]	89	-10.96	1	1	2	GO:0000184(nuclear-transcribed mRNA catabolic process, nonsense-mediated decay);GO:0000785(chromatin);GO:0001732(formation of cytoplasmic translation initiation complex);GO:0002183(cytoplasmic translational initiation);GO:0003723(RNA binding);GO:0003743(translation initiation factor activity);GO:0005515(protein binding);GO:0005634(nucleus);GO:0005654(nucleoplasm);GO:0005737(cytoplasm);GO:0005829(…	ko03013(RNA transport);ko05160(Hepatitis C)
miR-192	ENST00000324849	ENSG00000155975	VPS37A	VPS37A subunit of ESCRT-I [Source:HGNC Symbol;Acc:HGNC:24928]	NA	-11	0	1	1	GO:0000813(ESCRT I complex);GO:0005515(protein binding);GO:0005634(nucleus);GO:0005654(nucleoplasm);GO:0005768(endosome);GO:0005813(centrosome);GO:0005829(cytosol);GO:0006612(protein targeting to membrane);GO:0006623(protein targeting to vacuole);GO:0010008(endosome membrane);GO:0015031(protein transport);GO:0016020(membrane);GO:0016236(macroautophagy);GO:0031902(late endosome membrane);GO:003625…	ko04144(Endocytosis)
miR-192	ENST00000251143	ENSG00000103544	VPS35L	VPS35 endosomal protein sorting factor like [Source:HGNC Symbol;Acc:HGNC:24641]	61	NA	1	0	1	GO:0005515(protein binding);GO:0005768(endosome);GO:0005886(plasma membrane);GO:0006893(Golgi to plasma membrane transport);GO:0015031(protein transport);GO:0016020(membrane);GO:0016021(integral component of membrane);GO:0032456(endocytic recycling);GO:0101003(ficolin-1-rich granule membrane)
miR-192	ENST00000431066	ENSG00000115875	SRSF7	serine and arginine rich splicing factor 7 [Source:HGNC Symbol;Acc:HGNC:10789]	77	-10.97	1	1	2	GO:0000398(mRNA splicing, via spliceosome);GO:0003676(nucleic acid binding);GO:0003723(RNA binding);GO:0005515(protein binding);GO:0005634(nucleus);GO:0005654(nucleoplasm);GO:0005737(cytoplasm);GO:0006397(mRNA processing);GO:0008270(zinc ion binding);GO:0008380(RNA splicing);GO:0016607(nuclear speck);GO:0019904(protein domain specific binding);GO:0046872(metal ion binding);GO:0048025(negative reg…	ko03040(Spliceosome);ko05014(Amyotrophic lateral sclerosis);ko05168(Herpes simplex virus 1 infection)
miR-192	ENST00000249837	ENSG00000129003	VPS13C	vacuolar protein sorting 13 homolog C [Source:HGNC Symbol;Acc:HGNC:23594]	72	NA	1	0	1	GO:0005737(cytoplasm);GO:0005739(mitochondrion);GO:0005741(mitochondrial outer membrane);GO:0005764(lysosome);GO:0005770(late endosome);GO:0005789(endoplasmic reticulum membrane);GO:0005811(lipid droplet);GO:0005829(cytosol);GO:0006623(protein targeting to vacuole);GO:0006895(Golgi to endosome transport);GO:0007005(mitochondrion organization);GO:0016020(membrane);GO:0019898(extrinsic component of…
miR-192	ENST00000683334	ENSG00000132549	VPS13B	vacuolar protein sorting 13 homolog B [Source:HGNC Symbol;Acc:HGNC:2183]	NA	-18.07	0	1	1	GO:0015031(protein transport)
miR-192	ENST00000360280	ENSG00000197969	VPS13A	vacuolar protein sorting 13 homolog A [Source:HGNC Symbol;Acc:HGNC:1908]	NA	-14.64	0	1	1	GO:0005515(protein binding);GO:0005739(mitochondrion);GO:0005741(mitochondrial outer membrane);GO:0005764(lysosome);GO:0005765(lysosomal membrane);GO:0005768(endosome);GO:0005783(endoplasmic reticulum);GO:0005789(endoplasmic reticulum membrane);GO:0005794(Golgi apparatus);GO:0005811(lipid droplet);GO:0005829(cytosol);GO:0006623(protein targeting to vacuole);GO:0006895(Golgi to endosome transport)…
miR-192	ENST00000367928	ENSG00000112299	VNN1	vanin 1 [Source:HGNC Symbol;Acc:HGNC:12705]	NA	-19.12	0	1	1	GO:0002526(acute inflammatory response);GO:0002544(chronic inflammatory response);GO:0005576(extracellular region);GO:0005886(plasma membrane);GO:0006807(nitrogen compound metabolic process);GO:0006954(inflammatory response);GO:0006979(response to oxidative stress);GO:0015939(pantothenate metabolic process);GO:0016020(membrane);GO:0016021(integral component of membrane);GO:0016787(hydrolase activ…	ko00770(Pantothenate and CoA biosynthesis)
miR-192	ENST00000420906	ENSG00000109685	NSD2	nuclear receptor binding SET domain protein 2 [Source:HGNC Symbol;Acc:HGNC:12766]	90	-11	1	1	2	GO:0000122(negative regulation of transcription by RNA polymerase II);GO:0000785(chromatin);GO:0003149(membranous septum morphogenesis);GO:0003289(atrial septum primum morphogenesis);GO:0003290(atrial septum secundum morphogenesis);GO:0003677(DNA binding);GO:0003682(chromatin binding);GO:0005515(protein binding);GO:0005634(nucleus);GO:0005654(nucleoplasm);GO:0005694(chromosome);GO:0005730(nucleol…	ko00310(Lysine degradation);ko01100(Metabolic pathways);ko05202(Transcriptional misregulation in cancer)
miR-192	ENST00000490035	ENSG00000185565	LSAMP	limbic system associated membrane protein [Source:HGNC Symbol;Acc:HGNC:6705]	95	-11	1	1	2	GO:0005515(protein binding);GO:0005576(extracellular region);GO:0005829(cytosol);GO:0005886(plasma membrane);GO:0007155(cell adhesion);GO:0007399(nervous system development);GO:0016020(membrane);GO:0016021(integral component of membrane);GO:0031225(anchored component of membrane)
miR-192	ENST00000398399	ENSG00000206538	VGLL3	vestigial like family member 3 [Source:HGNC Symbol;Acc:HGNC:24327]	NA	-14.56	0	1	1	GO:0005515(protein binding);GO:0005634(nucleus);GO:0006355(regulation of DNA-templated transcription);GO:0006357(regulation of transcription by RNA polymerase II)
miR-192	ENST00000310421	ENSG00000175073	VCPIP1	valosin containing protein interacting protein 1 [Source:HGNC Symbol;Acc:HGNC:30897]	58	NA	1	0	1	GO:0000278(mitotic cell cycle);GO:0004843(cysteine-type deubiquitinase activity);GO:0005634(nucleus);GO:0005737(cytoplasm);GO:0005783(endoplasmic reticulum);GO:0005788(endoplasmic reticulum lumen);GO:0005794(Golgi apparatus);GO:0005795(Golgi stack);GO:0006281(DNA repair);GO:0006508(proteolysis);GO:0006974(cellular response to DNA damage stimulus);GO:0007030(Golgi organization);GO:0008233(peptidas…
miR-192	ENST00000677257	ENSG00000165280	VCP	valosin containing protein [Source:HGNC Symbol;Acc:HGNC:12666]	NA	-10.99	0	1	1	GO:0000166(nucleotide binding);GO:0000502(proteasome complex);GO:0003723(RNA binding);GO:0005515(protein binding);GO:0005524(ATP binding);GO:0005576(extracellular region);GO:0005634(nucleus);GO:0005654(nucleoplasm);GO:0005737(cytoplasm);GO:0005783(endoplasmic reticulum);GO:0005789(endoplasmic reticulum membrane);GO:0005811(lipid droplet);GO:0005829(cytosol);GO:0006281(DNA repair);GO:0006302(doubl…	ko04141(Protein processing in endoplasmic reticulum);ko05014(Amyotrophic lateral sclerosis);ko05022(Pathways of neurodegeneration - multiple diseases);ko05134(Legionellosis)
miR-192	ENST00000376484	ENSG00000196781	TLE1	TLE family member 1, transcriptional corepressor [Source:HGNC Symbol;Acc:HGNC:11837]	95	-11.01	1	1	2	GO:0003714(transcription corepressor activity);GO:0005515(protein binding);GO:0005634(nucleus);GO:0005654(nucleoplasm);GO:0005667(transcription regulator complex);GO:0005829(cytosol);GO:0006355(regulation of DNA-templated transcription);GO:0007165(signal transduction);GO:0009887(animal organ morphogenesis);GO:0010628(positive regulation of gene expression);GO:0016055(Wnt signaling pathway);GO:003…
miR-192	ENST00000380367	ENSG00000182070	OR52A1	olfactory receptor family 52 subfamily A member 1 [Source:HGNC Symbol;Acc:HGNC:8318]	76	-11.01	1	1	2	GO:0004888(transmembrane signaling receptor activity);GO:0004930(G protein-coupled receptor activity);GO:0004984(olfactory receptor activity);GO:0005886(plasma membrane);GO:0005887(integral component of plasma membrane);GO:0007165(signal transduction);GO:0007186(G protein-coupled receptor signaling pathway);GO:0007608(sensory perception of smell);GO:0016020(membrane);GO:0016021(integral component…	ko04740(Olfactory transduction)
miR-192	ENST00000495056	ENSG00000071073	MGAT4A	alpha-1,3-mannosyl-glycoprotein 4-beta-N-acetylglucosaminyltransferase A [Source:HGNC Symbol;Acc:HGNC:7047]	98	-11.02	1	1	2	GO:0000139(Golgi membrane);GO:0005576(extracellular region);GO:0005777(peroxisome);GO:0005783(endoplasmic reticulum);GO:0005788(endoplasmic reticulum lumen);GO:0005793(endoplasmic reticulum-Golgi intermediate compartment);GO:0005794(Golgi apparatus);GO:0005795(Golgi stack);GO:0006486(protein glycosylation);GO:0006487(protein N-linked glycosylation);GO:0006491(N-glycan processing);GO:0008375(acety…	ko00510(N-Glycan biosynthesis);ko00513(Various types of N-glycan biosynthesis);ko01100(Metabolic pathways)
miR-192	ENST00000302536	ENSG00000171724	VAT1L	vesicle amine transport 1 like [Source:HGNC Symbol;Acc:HGNC:29315]	NA	-15.88	0	1	1	GO:0005515(protein binding);GO:0008270(zinc ion binding);GO:0016491(oxidoreductase activity)
miR-192	ENST00000355653	ENSG00000108828	VAT1	vesicle amine transport 1 [Source:HGNC Symbol;Acc:HGNC:16919]	NA	-10.91	0	1	1	GO:0005515(protein binding);GO:0005576(extracellular region);GO:0005737(cytoplasm);GO:0005739(mitochondrion);GO:0005741(mitochondrial outer membrane);GO:0008270(zinc ion binding);GO:0010637(negative regulation of mitochondrial fusion);GO:0016020(membrane);GO:0016021(integral component of membrane);GO:0016491(oxidoreductase activity);GO:0035578(azurophil granule lumen);GO:0070062(extracellular exo…
miR-192	ENST00000472383	ENSG00000168827	GFM1	G elongation factor mitochondrial 1 [Source:HGNC Symbol;Acc:HGNC:13780]	63	-11.03	1	1	2	GO:0000166(nucleotide binding);GO:0003723(RNA binding);GO:0003746(translation elongation factor activity);GO:0003924(GTPase activity);GO:0005515(protein binding);GO:0005525(GTP binding);GO:0005737(cytoplasm);GO:0005739(mitochondrion);GO:0005759(mitochondrial matrix);GO:0006412(translation);GO:0006414(translational elongation);GO:0070125(mitochondrial translational elongation)
miR-192	ENST00000167106	ENSG00000071246	VASH1	vasohibin 1 [Source:HGNC Symbol;Acc:HGNC:19964]	NA	-14.38	0	1	1	GO:0001525(angiogenesis);GO:0001937(negative regulation of endothelial cell proliferation);GO:0003779(actin binding);GO:0004180(carboxypeptidase activity);GO:0004181(metallocarboxypeptidase activity);GO:0005515(protein binding);GO:0005576(extracellular region);GO:0005615(extracellular space);GO:0005737(cytoplasm);GO:0005783(endoplasmic reticulum);GO:0006508(proteolysis);GO:0007049(cell cycle);GO:…
miR-192	ENST00000395802	ENSG00000124164	VAPB	VAMP associated protein B and C [Source:HGNC Symbol;Acc:HGNC:12649]	NA	-35.05	0	1	1	GO:0005515(protein binding);GO:0005737(cytoplasm);GO:0005783(endoplasmic reticulum);GO:0005789(endoplasmic reticulum membrane);GO:0005794(Golgi apparatus);GO:0005886(plasma membrane);GO:0006874(cellular calcium ion homeostasis);GO:0006888(endoplasmic reticulum to Golgi vesicle-mediated transport);GO:0006986(response to unfolded protein);GO:0007029(endoplasmic reticulum organization);GO:0008017(mi…	ko04979(Cholesterol metabolism);ko05014(Amyotrophic lateral sclerosis);ko05022(Pathways of neurodegeneration - multiple diseases)
miR-192	ENST00000340524	ENSG00000188958	UTS2B	urotensin 2B [Source:HGNC Symbol;Acc:HGNC:30894]	NA	-14.91	0	1	1	GO:0001664(G protein-coupled receptor binding);GO:0005179(hormone activity);GO:0005576(extracellular region);GO:0007165(signal transduction);GO:0008217(regulation of blood pressure);GO:0097746(blood vessel diameter maintenance)	ko04080(Neuroactive ligand-receptor interaction)
miR-192	ENST00000685286	ENSG00000118873	RAB3GAP2	RAB3 GTPase activating non-catalytic protein subunit 2 [Source:HGNC Symbol;Acc:HGNC:17168]	98	-11.06	1	1	2	GO:0005085(guanyl-nucleotide exchange factor activity);GO:0005096(GTPase activator activity);GO:0005515(protein binding);GO:0005737(cytoplasm);GO:0005789(endoplasmic reticulum membrane);GO:0005829(cytosol);GO:0005886(plasma membrane);GO:0006886(intracellular protein transport);GO:0008047(enzyme activator activity);GO:0030234(enzyme regulator activity);GO:0031267(small GTPase binding);GO:0032991(p…
miR-192	ENST00000296135	ENSG00000163818	LZTFL1	leucine zipper transcription factor like 1 [Source:HGNC Symbol;Acc:HGNC:6741]	62	-11.06	1	1	2	GO:0002177(manchette);GO:0005515(protein binding);GO:0005737(cytoplasm);GO:0005829(cytosol);GO:0005929(cilium);GO:0007283(spermatogenesis);GO:0030317(flagellated sperm motility);GO:0042802(identical protein binding);GO:0044877(protein-containing complex binding);GO:0062063(BBSome binding);GO:1903565(negative regulation of protein localization to cilium);GO:1903568(negative regulation of protein l…
miR-192	ENST00000507906	ENSG00000145390	USP53	ubiquitin specific peptidase 53 [Source:HGNC Symbol;Acc:HGNC:29255]	NA	-21.43	0	1	1	GO:0001508(action potential);GO:0004843(cysteine-type deubiquitinase activity);GO:0005515(protein binding);GO:0005575(cellular_component);GO:0005911(cell-cell junction);GO:0005923(bicellular tight junction);GO:0007605(sensory perception of sound);GO:0008150(biological_process);GO:0010996(response to auditory stimulus);GO:0016579(protein deubiquitination);GO:0030054(cell junction);GO:0051402(neuro…
miR-192	ENST00000432185	ENSG00000166510	CCDC68	coiled-coil domain containing 68 [Source:HGNC Symbol;Acc:HGNC:24350]	66	-11.06	1	1	2	GO:0005515(protein binding);GO:0005737(cytoplasm);GO:0005814(centriole);GO:0005856(cytoskeleton);GO:0008104(protein localization);GO:0034454(microtubule anchoring at centrosome);GO:0035556(intracellular signal transduction);GO:0120103(centriolar subdistal appendage)
miR-192	ENST00000527733	ENSG00000170242	USP47	ubiquitin specific peptidase 47 [Source:HGNC Symbol;Acc:HGNC:20076]	NA	-25.62	0	1	1	GO:0004197(cysteine-type endopeptidase activity);GO:0004843(cysteine-type deubiquitinase activity);GO:0005515(protein binding);GO:0005634(nucleus);GO:0005654(nucleoplasm);GO:0005737(cytoplasm);GO:0005829(cytosol);GO:0006281(DNA repair);GO:0006284(base-excision repair);GO:0006508(proteolysis);GO:0006511(ubiquitin-dependent protein catabolic process);GO:0006974(cellular response to DNA damage stimu…
miR-192	ENST00000441222	ENSG00000109189	USP46	ubiquitin specific peptidase 46 [Source:HGNC Symbol;Acc:HGNC:20075]	NA	-21.72	0	1	1	GO:0001662(behavioral fear response);GO:0004197(cysteine-type endopeptidase activity);GO:0004843(cysteine-type deubiquitinase activity);GO:0005515(protein binding);GO:0005634(nucleus);GO:0005829(cytosol);GO:0006508(proteolysis);GO:0006511(ubiquitin-dependent protein catabolic process);GO:0007610(behavior);GO:0008233(peptidase activity);GO:0008234(cysteine-type peptidase activity);GO:0008343(adult…
miR-192	ENST00000389286	ENSG00000166450	PRTG	protogenin [Source:HGNC Symbol;Acc:HGNC:26373]	77	-11.07	1	1	2	GO:0005515(protein binding);GO:0005615(extracellular space);GO:0005886(plasma membrane);GO:0007155(cell adhesion);GO:0007275(multicellular organism development);GO:0007411(axon guidance);GO:0016020(membrane);GO:0016021(integral component of membrane);GO:0038023(signaling receptor activity);GO:0042802(identical protein binding);GO:0050768(negative regulation of neurogenesis)
miR-192	ENST00000521713	ENSG00000106346	USP42	ubiquitin specific peptidase 42 [Source:HGNC Symbol;Acc:HGNC:20068]	NA	-20.51	0	1	1	GO:0004197(cysteine-type endopeptidase activity);GO:0004843(cysteine-type deubiquitinase activity);GO:0005515(protein binding);GO:0005634(nucleus);GO:0005654(nucleoplasm);GO:0005829(cytosol);GO:0006508(proteolysis);GO:0006511(ubiquitin-dependent protein catabolic process);GO:0007283(spermatogenesis);GO:0008233(peptidase activity);GO:0008234(cysteine-type peptidase activity);GO:0016579(protein deu…
miR-192	ENST00000409945	ENSG00000085982	USP40	ubiquitin specific peptidase 40 [Source:HGNC Symbol;Acc:HGNC:20069]	NA	-11.18	0	1	1	GO:0004197(cysteine-type endopeptidase activity);GO:0004843(cysteine-type deubiquitinase activity);GO:0005634(nucleus);GO:0005829(cytosol);GO:0006508(proteolysis);GO:0006511(ubiquitin-dependent protein catabolic process);GO:0008233(peptidase activity);GO:0008234(cysteine-type peptidase activity);GO:0016579(protein deubiquitination);GO:0016787(hydrolase activity);GO:0031647(regulation of protein s…
miR-192	ENST00000415188	ENSG00000114316	USP4	ubiquitin specific peptidase 4 [Source:HGNC Symbol;Acc:HGNC:12627]	NA	-19.85	0	1	1	GO:0000244(spliceosomal tri-snRNP complex assembly);GO:0004843(cysteine-type deubiquitinase activity);GO:0005515(protein binding);GO:0005634(nucleus);GO:0005737(cytoplasm);GO:0005764(lysosome);GO:0005829(cytosol);GO:0005886(plasma membrane);GO:0006508(proteolysis);GO:0006511(ubiquitin-dependent protein catabolic process);GO:0008233(peptidase activity);GO:0008234(cysteine-type peptidase activity);…
miR-192	ENST00000357428	ENSG00000077254	USP33	ubiquitin specific peptidase 33 [Source:HGNC Symbol;Acc:HGNC:20059]	NA	-14.7	0	1	1	GO:0001664(G protein-coupled receptor binding);GO:0004197(cysteine-type endopeptidase activity);GO:0004843(cysteine-type deubiquitinase activity);GO:0005515(protein binding);GO:0005654(nucleoplasm);GO:0005737(cytoplasm);GO:0005794(Golgi apparatus);GO:0005813(centrosome);GO:0005815(microtubule organizing center);GO:0005829(cytosol);GO:0005856(cytoskeleton);GO:0005925(focal adhesion);GO:0006508(pro…
miR-192	ENST00000254181	ENSG00000131864	USP29	ubiquitin specific peptidase 29 [Source:HGNC Symbol;Acc:HGNC:18563]	NA	-14.72	0	1	1	GO:0000082(G1/S transition of mitotic cell cycle);GO:0002376(immune system process);GO:0004197(cysteine-type endopeptidase activity);GO:0004843(cysteine-type deubiquitinase activity);GO:0005575(cellular_component);GO:0005634(nucleus);GO:0005737(cytoplasm);GO:0005829(cytosol);GO:0006508(proteolysis);GO:0006511(ubiquitin-dependent protein catabolic process);GO:0008233(peptidase activity);GO:0008234…
miR-192	ENST00000370832	ENSG00000134588	USP26	ubiquitin specific peptidase 26 [Source:HGNC Symbol;Acc:HGNC:13485]	62	NA	1	0	1	GO:0000082(G1/S transition of mitotic cell cycle);GO:0004197(cysteine-type endopeptidase activity);GO:0004843(cysteine-type deubiquitinase activity);GO:0005515(protein binding);GO:0005634(nucleus);GO:0005654(nucleoplasm);GO:0005829(cytosol);GO:0006508(proteolysis);GO:0006511(ubiquitin-dependent protein catabolic process);GO:0008233(peptidase activity);GO:0008234(cysteine-type peptidase activity);…
miR-192	ENST00000300141	ENSG00000074603	DPP8	dipeptidyl peptidase 8 [Source:HGNC Symbol;Acc:HGNC:16490]	75	-11.08	1	1	2	GO:0004177(aminopeptidase activity);GO:0005515(protein binding);GO:0005737(cytoplasm);GO:0005829(cytosol);GO:0006508(proteolysis);GO:0006915(apoptotic process);GO:0006955(immune response);GO:0008233(peptidase activity);GO:0008236(serine-type peptidase activity);GO:0008239(dipeptidyl-peptidase activity);GO:0016787(hydrolase activity)
miR-192	ENST00000339950	ENSG00000162607	USP1	ubiquitin specific peptidase 1 [Source:HGNC Symbol;Acc:HGNC:12607]	79	NA	1	0	1	GO:0001501(skeletal system development);GO:0004197(cysteine-type endopeptidase activity);GO:0004843(cysteine-type deubiquitinase activity);GO:0005515(protein binding);GO:0005634(nucleus);GO:0005654(nucleoplasm);GO:0005829(cytosol);GO:0006281(DNA repair);GO:0006282(regulation of DNA repair);GO:0006508(proteolysis);GO:0006511(ubiquitin-dependent protein catabolic process);GO:0006974(cellular respon…	ko03460(Fanconi anemia pathway)
miR-192	ENST00000641139	ENSG00000284609	OR8B3	olfactory receptor family 8 subfamily B member 3 [Source:HGNC Symbol;Acc:HGNC:8472]	90	-11.09	1	1	2	GO:0004930(G protein-coupled receptor activity);GO:0004984(olfactory receptor activity);GO:0005549(odorant binding);GO:0005886(plasma membrane);GO:0007165(signal transduction);GO:0007186(G protein-coupled receptor signaling pathway);GO:0007608(sensory perception of smell);GO:0016020(membrane);GO:0016021(integral component of membrane);GO:0050896(response to stimulus);GO:0050911(detection of chemi…	ko04740(Olfactory transduction)
miR-192	ENST00000462490	ENSG00000188690	UROS	uroporphyrinogen III synthase [Source:HGNC Symbol;Acc:HGNC:12592]	NA	-18.44	0	1	1	GO:0004852(uroporphyrinogen-III synthase activity);GO:0005542(folic acid binding);GO:0005739(mitochondrion);GO:0005829(cytosol);GO:0006779(porphyrin-containing compound biosynthetic process);GO:0006780(uroporphyrinogen III biosynthetic process);GO:0006782(protoporphyrinogen IX biosynthetic process);GO:0006783(heme biosynthetic process);GO:0016829(lyase activity);GO:0033014(tetrapyrrole biosynthet…	ko00860(Porphyrin and chlorophyll metabolism);ko01100(Metabolic pathways);ko01240(Biosynthesis of cofactors)
miR-192	ENST00000372850	ENSG00000167118	URM1	ubiquitin related modifier 1 [Source:HGNC Symbol;Acc:HGNC:28378]	NA	-18	0	1	1	GO:0002098(tRNA wobble uridine modification);GO:0005515(protein binding);GO:0005634(nucleus);GO:0005737(cytoplasm);GO:0005829(cytosol);GO:0008033(tRNA processing);GO:0031386(protein tag);GO:0032447(protein urmylation);GO:0034227(tRNA thio-modification);GO:0097163(sulfur carrier activity)	ko04122(Sulfur relay system)
miR-192	ENST00000491143	ENSG00000119547	ONECUT2	one cut homeobox 2 [Source:HGNC Symbol;Acc:HGNC:8139]	83	-11.09	1	1	2	GO:0000785(chromatin);GO:0000978(RNA polymerase II cis-regulatory region sequence-specific DNA binding);GO:0000981(DNA-binding transcription factor activity, RNA polymerase II-specific);GO:0001228(DNA-binding transcription activator activity, RNA polymerase II-specific);GO:0001889(liver development);GO:0001952(regulation of cell-matrix adhesion);GO:0002064(epithelial cell development);GO:0003677(…
miR-192	ENST00000356352	ENSG00000151461	UPF2	UPF2 regulator of nonsense mediated mRNA decay [Source:HGNC Symbol;Acc:HGNC:17854]	NA	-38.34	0	1	1	GO:0000184(nuclear-transcribed mRNA catabolic process, nonsense-mediated decay);GO:0001889(liver development);GO:0003723(RNA binding);GO:0005515(protein binding);GO:0005634(nucleus);GO:0005737(cytoplasm);GO:0005829(cytosol);GO:0005844(polysome);GO:0006406(mRNA export from nucleus);GO:0031100(animal organ regeneration);GO:0035145(exon-exon junction complex);GO:0036464(cytoplasmic ribonucleoprotein…	ko03013(RNA transport);ko03015(mRNA surveillance pathway)
miR-192	ENST00000242576	ENSG00000076248	UNG	uracil DNA glycosylase [Source:HGNC Symbol;Acc:HGNC:12572]	65	NA	1	0	1	GO:0003684(damaged DNA binding);GO:0004844(uracil DNA N-glycosylase activity);GO:0005515(protein binding);GO:0005634(nucleus);GO:0005654(nucleoplasm);GO:0005739(mitochondrion);GO:0006281(DNA repair);GO:0006284(base-excision repair);GO:0006974(cellular response to DNA damage stimulus);GO:0016446(somatic hypermutation of immunoglobulin genes);GO:0016447(somatic recombination of immunoglobulin gene …	ko03410(Base excision repair);ko05340(Primary immunodeficiency)
miR-192	ENST00000272845	ENSG00000144406	UNC80	unc-80 homolog, NALCN channel complex subunit [Source:HGNC Symbol;Acc:HGNC:26582]	NA	-12.67	0	1	1	GO:0005261(cation channel activity);GO:0005886(plasma membrane);GO:0016020(membrane);GO:0016021(integral component of membrane);GO:0030424(axon);GO:0034220(ion transmembrane transport);GO:0034703(cation channel complex);GO:0055080(cation homeostasis);GO:0098655(cation transmembrane transport)
miR-192	ENST00000317135	ENSG00000130224	LRCH2	leucine rich repeats and calponin homology domain containing 2 [Source:HGNC Symbol;Acc:HGNC:29292]	73	-11.1	1	1	2	GO:0005515(protein binding)
miR-192	ENST00000295951	ENSG00000163681	SLMAP	sarcolemma associated protein [Source:HGNC Symbol;Acc:HGNC:16643]	94	-11.11	1	1	2	GO:0005515(protein binding);GO:0005737(cytoplasm);GO:0005790(smooth endoplasmic reticulum);GO:0005815(microtubule organizing center);GO:0005856(cytoskeleton);GO:0005886(plasma membrane);GO:0005887(integral component of plasma membrane);GO:0006936(muscle contraction);GO:0016020(membrane);GO:0016021(integral component of membrane);GO:0042383(sarcolemma);GO:0072659(protein localization to plasma mem…
miR-192	ENST00000335350	ENSG00000107731	UNC5B	unc-5 netrin receptor B [Source:HGNC Symbol;Acc:HGNC:12568]	NA	-25	0	1	1	GO:0001525(angiogenesis);GO:0005042(netrin receptor activity);GO:0005515(protein binding);GO:0005886(plasma membrane);GO:0006915(apoptotic process);GO:0007165(signal transduction);GO:0007411(axon guidance);GO:0014068(positive regulation of phosphatidylinositol 3-kinase signaling);GO:0016020(membrane);GO:0016021(integral component of membrane);GO:0033564(anterior/posterior axon guidance);GO:003800…	ko04360(Axon guidance)
miR-192	ENST00000502612	ENSG00000069869	NEDD4	NEDD4 E3 ubiquitin protein ligase [Source:HGNC Symbol;Acc:HGNC:7727]	96	-11.11	1	1	2	GO:0000151(ubiquitin ligase complex);GO:0000209(protein polyubiquitination);GO:0000785(chromatin);GO:0004842(ubiquitin-protein transferase activity);GO:0005515(protein binding);GO:0005737(cytoplasm);GO:0005794(Golgi apparatus);GO:0005829(cytosol);GO:0005886(plasma membrane);GO:0005938(cell cortex);GO:0006511(ubiquitin-dependent protein catabolic process);GO:0006622(protein targeting to lysosome);…	ko04120(Ubiquitin mediated proteolysis);ko04144(Endocytosis);ko04530(Tight junction);ko05169(Epstein-Barr virus infection)
miR-192	ENST00000192788	ENSG00000065060	UHRF1BP1	UHRF1 binding protein 1 [Source:HGNC Symbol;Acc:HGNC:21216]	NA	-19.85	0	1	1	GO:0005515(protein binding);GO:0042802(identical protein binding);GO:0042826(histone deacetylase binding)
miR-192	ENST00000274278	ENSG00000145626	UGT3A1	UDP glycosyltransferase family 3 member A1 [Source:HGNC Symbol;Acc:HGNC:26625]	54	NA	1	0	1	GO:0008194(UDP-glycosyltransferase activity);GO:0015020(glucuronosyltransferase activity);GO:0016020(membrane);GO:0016021(integral component of membrane);GO:0016740(transferase activity);GO:0016757(glycosyltransferase activity);GO:0043231(intracellular membrane-bounded organelle);GO:0043541(UDP-N-acetylglucosamine transferase complex)
miR-192	ENST00000376723	ENSG00000136731	UGGT1	UDP-glucose glycoprotein glucosyltransferase 1 [Source:HGNC Symbol;Acc:HGNC:15663]	NA	-19.78	0	1	1	GO:0003980(UDP-glucose:glycoprotein glucosyltransferase activity);GO:0005515(protein binding);GO:0005783(endoplasmic reticulum);GO:0005788(endoplasmic reticulum lumen);GO:0005793(endoplasmic reticulum-Golgi intermediate compartment);GO:0006486(protein glycosylation);GO:0016740(transferase activity);GO:0016757(glycosyltransferase activity);GO:0018279(protein N-linked glycosylation via asparagine);…	ko04141(Protein processing in endoplasmic reticulum)
miR-192	ENST00000396196	ENSG00000151116	UEVLD	UEV and lactate/malate dehyrogenase domains [Source:HGNC Symbol;Acc:HGNC:30866]	57	NA	1	0	1	GO:0000813(ESCRT I complex);GO:0003674(molecular_function);GO:0003824(catalytic activity);GO:0008150(biological_process);GO:0008333(endosome to lysosome transport);GO:0015031(protein transport);GO:0016491(oxidoreductase activity);GO:0016616(oxidoreductase activity, acting on the CH-OH group of donors, NAD or NADP as acceptor);GO:0019752(carboxylic acid metabolic process);GO:0036211(protein modifi…
miR-192	ENST00000372208	ENSG00000130717	UCK1	uridine-cytidine kinase 1 [Source:HGNC Symbol;Acc:HGNC:14859]	51	NA	1	0	1	GO:0000166(nucleotide binding);GO:0004849(uridine kinase activity);GO:0005515(protein binding);GO:0005524(ATP binding);GO:0005737(cytoplasm);GO:0005829(cytosol);GO:0009224(CMP biosynthetic process);GO:0016301(kinase activity);GO:0016310(phosphorylation);GO:0016740(transferase activity);GO:0019206(nucleoside kinase activity);GO:0043771(cytidine kinase activity);GO:0044206(UMP salvage);GO:0044211(C…	ko00240(Pyrimidine metabolism);ko00983(Drug metabolism - other enzymes);ko01100(Metabolic pathways)
miR-192	ENST00000367454	ENSG00000116750	UCHL5	ubiquitin C-terminal hydrolase L5 [Source:HGNC Symbol;Acc:HGNC:19678]	NA	-12.05	0	1	1	GO:0000502(proteasome complex);GO:0000723(telomere maintenance);GO:0003723(RNA binding);GO:0004843(cysteine-type deubiquitinase activity);GO:0004866(endopeptidase inhibitor activity);GO:0005515(protein binding);GO:0005634(nucleus);GO:0005654(nucleoplasm);GO:0005730(nucleolus);GO:0005737(cytoplasm);GO:0005829(cytosol);GO:0006275(regulation of DNA replication);GO:0006281(DNA repair);GO:0006282(regu…
miR-192	ENST00000399598	ENSG00000215114	UBXN2B	UBX domain protein 2B [Source:HGNC Symbol;Acc:HGNC:27035]	NA	-36.84	0	1	1	GO:0000045(autophagosome assembly);GO:0000132(establishment of mitotic spindle orientation);GO:0005515(protein binding);GO:0005634(nucleus);GO:0005737(cytoplasm);GO:0005783(endoplasmic reticulum);GO:0005794(Golgi apparatus);GO:0005815(microtubule organizing center);GO:0005829(cytosol);GO:0005856(cytoskeleton);GO:0007030(Golgi organization);GO:0031468(nuclear membrane reassembly);GO:0031616(spindl…
miR-192	ENST00000343218	ENSG00000113657	DPYSL3	dihydropyrimidinase like 3 [Source:HGNC Symbol;Acc:HGNC:3015]	59	-11.12	1	1	2	GO:0005515(protein binding);GO:0005615(extracellular space);GO:0005737(cytoplasm);GO:0005829(cytosol);GO:0010975(regulation of neuron projection development);GO:0010976(positive regulation of neuron projection development);GO:0010977(negative regulation of neuron projection development);GO:0016787(hydrolase activity);GO:0016810(hydrolase activity, acting on carbon-nitrogen (but not peptide) bonds…
miR-192	ENST00000378731	ENSG00000205089	CCNI2	cyclin I family member 2 [Source:HGNC Symbol;Acc:HGNC:33869]	71	-11.13	1	1	2	GO:0000079(regulation of cyclin-dependent protein serine/threonine kinase activity);GO:0000307(cyclin-dependent protein kinase holoenzyme complex);GO:0005634(nucleus);GO:0005737(cytoplasm);GO:0016538(cyclin-dependent protein serine/threonine kinase regulator activity);GO:0044772(mitotic cell cycle phase transition)
miR-192	ENST00000537063	ENSG00000151148	UBE3B	ubiquitin protein ligase E3B [Source:HGNC Symbol;Acc:HGNC:13478]	NA	-36.38	0	1	1	GO:0000209(protein polyubiquitination);GO:0004842(ubiquitin-protein transferase activity);GO:0005515(protein binding);GO:0006511(ubiquitin-dependent protein catabolic process);GO:0016567(protein ubiquitination);GO:0016740(transferase activity);GO:0016874(ligase activity);GO:0061630(ubiquitin protein ligase activity)	ko04120(Ubiquitin mediated proteolysis)
miR-192	ENST00000438097	ENSG00000114062	UBE3A	ubiquitin protein ligase E3A [Source:HGNC Symbol;Acc:HGNC:12496]	NA	-11.59	0	1	1	GO:0000209(protein polyubiquitination);GO:0000502(proteasome complex);GO:0001541(ovarian follicle development);GO:0003713(transcription coactivator activity);GO:0004842(ubiquitin-protein transferase activity);GO:0005515(protein binding);GO:0005634(nucleus);GO:0005737(cytoplasm);GO:0005829(cytosol);GO:0006508(proteolysis);GO:0006511(ubiquitin-dependent protein catabolic process);GO:0007420(brain d…	ko04120(Ubiquitin mediated proteolysis);ko05165(Human papillomavirus infection);ko05203(Viral carcinogenesis)
miR-192	ENST00000393630	ENSG00000061987	MON2	MON2 homolog, regulator of endosome-to-Golgi trafficking [Source:HGNC Symbol;Acc:HGNC:29177]	82	-11.15	1	1	2	GO:0005515(protein binding);GO:0005768(endosome);GO:0005829(cytosol);GO:0006895(Golgi to endosome transport);GO:0015031(protein transport);GO:0016020(membrane);GO:0031901(early endosome membrane);GO:0070062(extracellular exosome)
miR-192	ENST00000313434	ENSG00000176293	ZNF135	zinc finger protein 135 [Source:HGNC Symbol;Acc:HGNC:12919]	68	-11.16	1	1	2	GO:0000978(RNA polymerase II cis-regulatory region sequence-specific DNA binding);GO:0000981(DNA-binding transcription factor activity, RNA polymerase II-specific);GO:0003677(DNA binding);GO:0005515(protein binding);GO:0005634(nucleus);GO:0006355(regulation of DNA-templated transcription);GO:0006357(regulation of transcription by RNA polymerase II);GO:0007010(cytoskeleton organization);GO:0022604…	ko05168(Herpes simplex virus 1 infection)
miR-192	ENST00000264552	ENSG00000108106	UBE2S	ubiquitin conjugating enzyme E2 S [Source:HGNC Symbol;Acc:HGNC:17895]	NA	-27.31	0	1	1	GO:0000166(nucleotide binding);GO:0000209(protein polyubiquitination);GO:0004842(ubiquitin-protein transferase activity);GO:0005515(protein binding);GO:0005524(ATP binding);GO:0005634(nucleus);GO:0005654(nucleoplasm);GO:0005680(anaphase-promoting complex);GO:0005829(cytosol);GO:0006511(ubiquitin-dependent protein catabolic process);GO:0007049(cell cycle);GO:0010458(exit from mitosis);GO:0010994(f…	ko04120(Ubiquitin mediated proteolysis)
miR-192	ENST00000261427	ENSG00000078140	UBE2K	ubiquitin conjugating enzyme E2 K [Source:HGNC Symbol;Acc:HGNC:4914]	NA	-14.39	0	1	1	GO:0000166(nucleotide binding);GO:0000209(protein polyubiquitination);GO:0004842(ubiquitin-protein transferase activity);GO:0005515(protein binding);GO:0005524(ATP binding);GO:0005634(nucleus);GO:0005737(cytoplasm);GO:0005829(cytosol);GO:0006511(ubiquitin-dependent protein catabolic process);GO:0010800(positive regulation of peptidyl-threonine phosphorylation);GO:0010994(free ubiquitin chain poly…	ko04120(Ubiquitin mediated proteolysis)
miR-192	ENST00000435041	ENSG00000198833	UBE2J1	ubiquitin conjugating enzyme E2 J1 [Source:HGNC Symbol;Acc:HGNC:17598]	NA	-14.05	0	1	1	GO:0000166(nucleotide binding);GO:0000209(protein polyubiquitination);GO:0005515(protein binding);GO:0005524(ATP binding);GO:0005634(nucleus);GO:0005783(endoplasmic reticulum);GO:0005789(endoplasmic reticulum membrane);GO:0007286(spermatid development);GO:0010935(regulation of macrophage cytokine production);GO:0016020(membrane);GO:0016021(integral component of membrane);GO:0016567(protein ubiqui…	ko04120(Ubiquitin mediated proteolysis);ko04141(Protein processing in endoplasmic reticulum);ko05012(Parkinson disease);ko05022(Pathways of neurodegeneration - multiple diseases)
miR-192	ENST00000264156	ENSG00000076003	MCM6	minichromosome maintenance complex component 6 [Source:HGNC Symbol;Acc:HGNC:6949]	89	-11.17	1	1	2	GO:0000166(nucleotide binding);GO:0000727(double-strand break repair via break-induced replication);GO:0000781(chromosome, telomeric region);GO:0003677(DNA binding);GO:0003678(DNA helicase activity);GO:0003697(single-stranded DNA binding);GO:0004386(helicase activity);GO:0005515(protein binding);GO:0005524(ATP binding);GO:0005634(nucleus);GO:0005654(nucleoplasm);GO:0005694(chromosome);GO:0006259(…	ko03030(DNA replication);ko04110(Cell cycle)
miR-192	ENST00000575242	ENSG00000105176	URI1	URI1 prefoldin like chaperone [Source:HGNC Symbol;Acc:HGNC:13236]	91	-11.18	1	1	2	GO:0000122(negative regulation of transcription by RNA polymerase II);GO:0000993(RNA polymerase II complex binding);GO:0001558(regulation of cell growth);GO:0003682(chromatin binding);GO:0003714(transcription corepressor activity);GO:0004864(protein phosphatase inhibitor activity);GO:0005515(protein binding);GO:0005634(nucleus);GO:0005654(nucleoplasm);GO:0005737(cytoplasm);GO:0005739(mitochondrio…
miR-192	ENST00000319294	ENSG00000160185	UBASH3A	ubiquitin associated and SH3 domain containing A [Source:HGNC Symbol;Acc:HGNC:12462]	61	NA	1	0	1	GO:0001817(regulation of cytokine production);GO:0005515(protein binding);GO:0005634(nucleus);GO:0005654(nucleoplasm);GO:0005737(cytoplasm);GO:0005794(Golgi apparatus);GO:0005829(cytosol);GO:0050860(negative regulation of T cell receptor signaling pathway);GO:0070062(extracellular exosome)
miR-192	ENST00000268097	ENSG00000213614	HEXA	hexosaminidase subunit alpha [Source:HGNC Symbol;Acc:HGNC:4878]	61	-11.18	1	1	2	GO:0001501(skeletal system development);GO:0004553(hydrolase activity, hydrolyzing O-glycosyl compounds);GO:0004563(beta-N-acetylhexosaminidase activity);GO:0005515(protein binding);GO:0005764(lysosome);GO:0005829(cytosol);GO:0005975(carbohydrate metabolic process);GO:0006024(glycosaminoglycan biosynthetic process);GO:0006629(lipid metabolic process);GO:0006689(ganglioside catabolic process);GO:0…	ko00511(Other glycan degradation);ko00513(Various types of N-glycan biosynthesis);ko00520(Amino sugar and nucleotide sugar metabolism);ko00531(Glycosaminoglycan degradation);ko00603(Glycosphingolipid biosynthesis - globo and isoglobo series);ko00604(Glycosphingolipid biosynthesis - ganglio series);ko01100(Metabolic pathways);ko04142(Lysosome)
miR-192	ENST00000356232	ENSG00000081307	UBA5	ubiquitin like modifier activating enzyme 5 [Source:HGNC Symbol;Acc:HGNC:23230]	NA	-20.13	0	1	1	GO:0000166(nucleotide binding);GO:0005515(protein binding);GO:0005524(ATP binding);GO:0005634(nucleus);GO:0005737(cytoplasm);GO:0005783(endoplasmic reticulum);GO:0005789(endoplasmic reticulum membrane);GO:0005794(Golgi apparatus);GO:0005829(cytosol);GO:0008270(zinc ion binding);GO:0008641(ubiquitin-like modifier activating enzyme activity);GO:0016020(membrane);GO:0030218(erythrocyte differentiati…
miR-192	ENST00000392872	ENSG00000139372	TDG	thymine DNA glycosylase [Source:HGNC Symbol;Acc:HGNC:11700]	94	-11.19	1	1	2	GO:0000122(negative regulation of transcription by RNA polymerase II);GO:0000287(magnesium ion binding);GO:0000700(mismatch base pair DNA N-glycosylase activity);GO:0003677(DNA binding);GO:0003684(damaged DNA binding);GO:0003690(double-stranded DNA binding);GO:0003712(transcription coregulator activity);GO:0004844(uracil DNA N-glycosylase activity);GO:0005080(protein kinase C binding);GO:0005515(…	ko03410(Base excision repair)
miR-192	ENST00000370867	ENSG00000162623	TYW3	tRNA-yW synthesizing protein 3 homolog [Source:HGNC Symbol;Acc:HGNC:24757]	NA	-14.84	0	1	1	GO:0005515(protein binding);GO:0005737(cytoplasm);GO:0008033(tRNA processing);GO:0008168(methyltransferase activity);GO:0008175(tRNA methyltransferase activity);GO:0016740(transferase activity);GO:0030488(tRNA methylation);GO:0032259(methylation)
miR-192	ENST00000323224	ENSG00000176890	TYMS	thymidylate synthetase [Source:HGNC Symbol;Acc:HGNC:12441]	98	NA	1	0	1	GO:0000900(mRNA regulatory element binding translation repressor activity);GO:0003729(mRNA binding);GO:0003824(catalytic activity);GO:0004799(thymidylate synthase activity);GO:0005542(folic acid binding);GO:0005634(nucleus);GO:0005730(nucleolus);GO:0005737(cytoplasm);GO:0005739(mitochondrion);GO:0005743(mitochondrial inner membrane);GO:0005759(mitochondrial matrix);GO:0005829(cytosol);GO:0006206(…	ko00240(Pyrimidine metabolism);ko00670(One carbon pool by folate);ko01100(Metabolic pathways);ko01523(Antifolate resistance)
miR-192	ENST00000217515	ENSG00000091164	TXNL1	thioredoxin like 1 [Source:HGNC Symbol;Acc:HGNC:12436]	NA	-14.42	0	1	1	GO:0000502(proteasome complex);GO:0005634(nucleus);GO:0005737(cytoplasm);GO:0005829(cytosol);GO:0015036(disulfide oxidoreductase activity)
miR-192	ENST00000318160	ENSG00000180875	GREM2	gremlin 2, DAN family BMP antagonist [Source:HGNC Symbol;Acc:HGNC:17655]	68	-11.19	1	1	2	GO:0005125(cytokine activity);GO:0005576(extracellular region);GO:0005615(extracellular space);GO:0008201(heparin binding);GO:0009887(animal organ morphogenesis);GO:0010172(embryonic body morphogenesis);GO:0019221(cytokine-mediated signaling pathway);GO:0030514(negative regulation of BMP signaling pathway);GO:0036122(BMP binding);GO:0038098(sequestering of BMP from receptor via BMP binding);GO:00…	ko04350(TGF-beta signaling pathway)
miR-192	ENST00000530277	ENSG00000166257	SCN3B	sodium voltage-gated channel beta subunit 3 [Source:HGNC Symbol;Acc:HGNC:20665]	66	-11.21	1	1	2	GO:0001518(voltage-gated sodium channel complex);GO:0005244(voltage-gated ion channel activity);GO:0005272(sodium channel activity);GO:0005515(protein binding);GO:0005886(plasma membrane);GO:0006811(ion transport);GO:0006814(sodium ion transport);GO:0007399(nervous system development);GO:0010460(positive regulation of heart rate);GO:0010765(positive regulation of sodium ion transport);GO:0016020(…
miR-192	ENST00000262120	ENSG00000128791	TWSG1	twisted gastrulation BMP signaling modulator 1 [Source:HGNC Symbol;Acc:HGNC:12429]	NA	-10.62	0	1	1	GO:0001503(ossification);GO:0001707(mesoderm formation);GO:0001818(negative regulation of cytokine production);GO:0002062(chondrocyte differentiation);GO:0005515(protein binding);GO:0005576(extracellular region);GO:0005615(extracellular space);GO:0007179(transforming growth factor beta receptor signaling pathway);GO:0007435(salivary gland morphogenesis);GO:0008201(heparin binding);GO:0009888(tiss…
miR-192	ENST00000647109	ENSG00000107815	TWNK	twinkle mtDNA helicase [Source:HGNC Symbol;Acc:HGNC:1160]	NA	-19.64	0	1	1	GO:0000166(nucleotide binding);GO:0002020(protease binding);GO:0003678(DNA helicase activity);GO:0003697(single-stranded DNA binding);GO:0004386(helicase activity);GO:0005524(ATP binding);GO:0005739(mitochondrion);GO:0005759(mitochondrial matrix);GO:0006260(DNA replication);GO:0006264(mitochondrial DNA replication);GO:0006268(DNA unwinding involved in DNA replication);GO:0006390(mitochondrial tra…	ko05017(Spinocerebellar ataxia)
miR-192	ENST00000382020	ENSG00000104723	TUSC3	tumor suppressor candidate 3 [Source:HGNC Symbol;Acc:HGNC:30242]	61	NA	1	0	1	GO:0005739(mitochondrion);GO:0005783(endoplasmic reticulum);GO:0005789(endoplasmic reticulum membrane);GO:0005886(plasma membrane);GO:0005887(integral component of plasma membrane);GO:0006486(protein glycosylation);GO:0006487(protein N-linked glycosylation);GO:0008250(oligosaccharyltransferase complex);GO:0015095(magnesium ion transmembrane transporter activity);GO:0015693(magnesium ion transport…	ko00510(N-Glycan biosynthesis);ko00513(Various types of N-glycan biosynthesis);ko01100(Metabolic pathways);ko04141(Protein processing in endoplasmic reticulum)
miR-192	ENST00000367097	ENSG00000130338	TULP4	TUB like protein 4 [Source:HGNC Symbol;Acc:HGNC:15530]	NA	-10.73	0	1	1	GO:0005515(protein binding);GO:0005737(cytoplasm);GO:0005829(cytosol);GO:0016567(protein ubiquitination)
miR-192	ENST00000586810	ENSG00000176014	TUBB6	tubulin beta 6 class V [Source:HGNC Symbol;Acc:HGNC:20776]	78	NA	1	0	1	GO:0000166(nucleotide binding);GO:0000226(microtubule cytoskeleton organization);GO:0000278(mitotic cell cycle);GO:0003674(molecular_function);GO:0003924(GTPase activity);GO:0005200(structural constituent of cytoskeleton);GO:0005515(protein binding);GO:0005525(GTP binding);GO:0005634(nucleus);GO:0005737(cytoplasm);GO:0005856(cytoskeleton);GO:0005874(microtubule);GO:0007010(cytoskeleton organizati…	ko04145(Phagosome);ko04540(Gap junction);ko05010(Alzheimer disease);ko05012(Parkinson disease);ko05014(Amyotrophic lateral sclerosis);ko05016(Huntington disease);ko05020(Prion disease);ko05022(Pathways of neurodegeneration - multiple diseases);ko05130(Pathogenic Escherichia coli infection);ko05132(Salmonella infection)
miR-192	ENST00000373433	ENSG00000101413	RPRD1B	regulation of nuclear pre-mRNA domain containing 1B [Source:HGNC Symbol;Acc:HGNC:16209]	87	-11.23	1	1	2	GO:0000993(RNA polymerase II complex binding);GO:0005515(protein binding);GO:0005634(nucleus);GO:0005654(nucleoplasm);GO:0008284(positive regulation of cell population proliferation);GO:0010564(regulation of cell cycle process);GO:0016591(RNA polymerase II, holoenzyme);GO:0031124(mRNA 3'-end processing);GO:0042802(identical protein binding);GO:0045944(positive regulation of transcription by RNA p…
miR-192	ENST00000370318	ENSG00000164430	CGAS	cyclic GMP-AMP synthase [Source:HGNC Symbol;Acc:HGNC:21367]	95	-11.25	1	1	2	GO:0000166(nucleotide binding);GO:0002218(activation of innate immune response);GO:0002230(positive regulation of defense response to virus by host);GO:0002376(immune system process);GO:0002637(regulation of immunoglobulin production);GO:0003677(DNA binding);GO:0003682(chromatin binding);GO:0003690(double-stranded DNA binding);GO:0005515(protein binding);GO:0005524(ATP binding);GO:0005525(GTP bin…	ko04623(Cytosolic DNA-sensing pathway);ko05131(Shigellosis);ko05163(Human cytomegalovirus infection);ko05168(Herpes simplex virus 1 infection);ko05170(Human immunodeficiency virus 1 infection);ko05171(Coronavirus disease - COVID-19)
miR-192	ENST00000269346	ENSG00000141540	TTYH2	tweety family member 2 [Source:HGNC Symbol;Acc:HGNC:13877]	NA	-10.51	0	1	1	GO:0005229(intracellular calcium activated chloride channel activity);GO:0005254(chloride channel activity);GO:0005515(protein binding);GO:0005886(plasma membrane);GO:0006811(ion transport);GO:0006821(chloride transport);GO:0016020(membrane);GO:0016021(integral component of membrane);GO:0034707(chloride channel complex);GO:0072320(volume-sensitive chloride channel activity);GO:1902476(chloride tr…
miR-192	ENST00000262605	ENSG00000124120	TTPAL	alpha tocopherol transfer protein like [Source:HGNC Symbol;Acc:HGNC:16114]	NA	-17.51	0	1	1	GO:0016020(membrane);GO:1902936(phosphatidylinositol bisphosphate binding)
miR-192	ENST00000535842	ENSG00000131044	TTLL9	tubulin tyrosine ligase like 9 [Source:HGNC Symbol;Acc:HGNC:16118]	NA	-12.77	0	1	1	GO:0000166(nucleotide binding);GO:0000226(microtubule cytoskeleton organization);GO:0005524(ATP binding);GO:0005737(cytoplasm);GO:0005856(cytoskeleton);GO:0005874(microtubule);GO:0005929(cilium);GO:0015631(tubulin binding);GO:0016874(ligase activity);GO:0018095(protein polyglutamylation);GO:0030317(flagellated sperm motility);GO:0031514(motile cilium);GO:0036064(ciliary basal body);GO:0036211(pro…
miR-192	ENST00000521288	ENSG00000198585	NUDT16	nudix hydrolase 16 [Source:HGNC Symbol;Acc:HGNC:26442]	88	-11.26	1	1	2	GO:0000166(nucleotide binding);GO:0000287(magnesium ion binding);GO:0003723(RNA binding);GO:0003729(mRNA binding);GO:0005525(GTP binding);GO:0005634(nucleus);GO:0005654(nucleoplasm);GO:0005730(nucleolus);GO:0005737(cytoplasm);GO:0006382(adenosine to inosine editing);GO:0006402(mRNA catabolic process);GO:0008235(metalloexopeptidase activity);GO:0009117(nucleotide metabolic process);GO:0016077(sno(…	ko00230(Purine metabolism);ko01100(Metabolic pathways);ko03018(RNA degradation)
miR-192	ENST00000233336	ENSG00000114999	TTL	tubulin tyrosine ligase [Source:HGNC Symbol;Acc:HGNC:21586]	NA	-21.65	0	1	1	GO:0000166(nucleotide binding);GO:0000226(microtubule cytoskeleton organization);GO:0004835(tubulin-tyrosine ligase activity);GO:0005524(ATP binding);GO:0005876(spindle microtubule);GO:0016874(ligase activity);GO:0030516(regulation of axon extension);GO:0036211(protein modification process);GO:0043687(post-translational protein modification);GO:0045931(positive regulation of mitotic cell cycle);G…
miR-192	ENST00000622513	ENSG00000165533	TTC8	tetratricopeptide repeat domain 8 [Source:HGNC Symbol;Acc:HGNC:20087]	NA	-16.21	0	1	1	GO:0001736(establishment of planar polarity);GO:0005515(protein binding);GO:0005737(cytoplasm);GO:0005813(centrosome);GO:0005815(microtubule organizing center);GO:0005829(cytosol);GO:0005856(cytoskeleton);GO:0005886(plasma membrane);GO:0005929(cilium);GO:0007411(axon guidance);GO:0007608(sensory perception of smell);GO:0015031(protein transport);GO:0016020(membrane);GO:0021772(olfactory bulb deve…
miR-192	ENST00000328459	ENSG00000165914	TTC7B	tetratricopeptide repeat domain 7B [Source:HGNC Symbol;Acc:HGNC:19858]	NA	-29.75	0	1	1	GO:0005515(protein binding);GO:0005737(cytoplasm);GO:0005829(cytosol);GO:0005886(plasma membrane);GO:0016020(membrane);GO:0046854(phosphatidylinositol phosphate biosynthetic process);GO:0072659(protein localization to plasma membrane)
miR-192	ENST00000317571	ENSG00000168234	TTC39C	tetratricopeptide repeat domain 39C [Source:HGNC Symbol;Acc:HGNC:26595]	NA	-17.32	0	1	1	GO:0005515(protein binding);GO:0032474(otolith morphogenesis);GO:0060271(cilium assembly)
miR-192	ENST00000324817	ENSG00000180182	MED14	mediator complex subunit 14 [Source:HGNC Symbol;Acc:HGNC:2370]	97	-11.26	1	1	2	GO:0003712(transcription coregulator activity);GO:0003713(transcription coactivator activity);GO:0005515(protein binding);GO:0005634(nucleus);GO:0005654(nucleoplasm);GO:0006357(regulation of transcription by RNA polymerase II);GO:0016020(membrane);GO:0016592(mediator complex);GO:0030374(nuclear receptor coactivator activity);GO:0032968(positive regulation of transcription elongation by RNA polyme…	ko04919(Thyroid hormone signaling pathway)
miR-192	ENST00000408939	ENSG00000196659	TTC30B	tetratricopeptide repeat domain 30B [Source:HGNC Symbol;Acc:HGNC:26425]	58	NA	1	0	1	GO:0005515(protein binding);GO:0005879(axonemal microtubule);GO:0005929(cilium);GO:0030030(cell projection organization);GO:0030992(intraciliary transport particle B);GO:0035720(intraciliary anterograde transport);GO:0042073(intraciliary transport);GO:0042995(cell projection);GO:0060271(cilium assembly);GO:0097542(ciliary tip);GO:0120170(intraciliary transport particle B binding)
miR-192	ENST00000354749	ENSG00000182670	TTC3	tetratricopeptide repeat domain 3 [Source:HGNC Symbol;Acc:HGNC:12393]	NA	-19.95	0	1	1	GO:0004842(ubiquitin-protein transferase activity);GO:0005515(protein binding);GO:0005634(nucleus);GO:0005654(nucleoplasm);GO:0005730(nucleolus);GO:0005737(cytoplasm);GO:0005794(Golgi apparatus);GO:0005829(cytosol);GO:0006511(ubiquitin-dependent protein catabolic process);GO:0016567(protein ubiquitination);GO:0016740(transferase activity);GO:0046872(metal ion binding);GO:0070936(protein K48-linke…
miR-192	ENST00000394129	ENSG00000103852	TTC23	tetratricopeptide repeat domain 23 [Source:HGNC Symbol;Acc:HGNC:25730]	69	NA	1	0	1	GO:0005515(protein binding);GO:0005929(cilium);GO:0042995(cell projection);GO:0045880(positive regulation of smoothened signaling pathway)
miR-192	ENST00000243344	ENSG00000123607	TTC21B	tetratricopeptide repeat domain 21B [Source:HGNC Symbol;Acc:HGNC:25660]	NA	-13.47	0	1	1	GO:0003682(chromatin binding);GO:0005515(protein binding);GO:0005737(cytoplasm);GO:0005856(cytoskeleton);GO:0005929(cilium);GO:0006357(regulation of transcription by RNA polymerase II);GO:0007224(smoothened signaling pathway);GO:0008589(regulation of smoothened signaling pathway);GO:0010628(positive regulation of gene expression);GO:0021549(cerebellum development);GO:0021591(ventricular system de…
miR-192	ENST00000296015	ENSG00000163728	TTC14	tetratricopeptide repeat domain 14 [Source:HGNC Symbol;Acc:HGNC:24697]	NA	-17.43	0	1	1	GO:0003676(nucleic acid binding);GO:0005515(protein binding)
miR-192	ENST00000373344	ENSG00000085224	ATRX	ATRX chromatin remodeler [Source:HGNC Symbol;Acc:HGNC:886]	77	-11.29	1	1	2	GO:0000166(nucleotide binding);GO:0000212(meiotic spindle organization);GO:0000228(nuclear chromosome);GO:0000779(condensed chromosome, centromeric region);GO:0000781(chromosome, telomeric region);GO:0000792(heterochromatin);GO:0003677(DNA binding);GO:0003678(DNA helicase activity);GO:0003682(chromatin binding);GO:0004386(helicase activity);GO:0005515(protein binding);GO:0005524(ATP binding);GO:0…
miR-192	ENST00000301364	ENSG00000167721	TSR1	TSR1 ribosome maturation factor [Source:HGNC Symbol;Acc:HGNC:25542]	NA	-19.58	0	1	1	GO:0000462(maturation of SSU-rRNA from tricistronic rRNA transcript (SSU-rRNA, 5.8S rRNA, LSU-rRNA));GO:0000479(endonucleolytic cleavage of tricistronic rRNA transcript (SSU-rRNA, 5.8S rRNA, LSU-rRNA));GO:0003723(RNA binding);GO:0003924(GTPase activity);GO:0005515(protein binding);GO:0005525(GTP binding);GO:0005634(nucleus);GO:0005654(nucleoplasm);GO:0005730(nucleolus);GO:0005829(cytosol);GO:0030…
miR-192	ENST00000420283	ENSG00000187189	TSPYL4	TSPY like 4 [Source:HGNC Symbol;Acc:HGNC:21559]	NA	-15.75	0	1	1	GO:0000785(chromatin);GO:0003682(chromatin binding);GO:0005515(protein binding);GO:0005634(nucleus);GO:0006334(nucleosome assembly);GO:0042393(histone binding)
miR-192	ENST00000305798	ENSG00000168785	TSPAN5	tetraspanin 5 [Source:HGNC Symbol;Acc:HGNC:17753]	NA	-16.51	0	1	1	GO:0005515(protein binding);GO:0005788(endoplasmic reticulum lumen);GO:0005886(plasma membrane);GO:0005887(integral component of plasma membrane);GO:0016020(membrane);GO:0016021(integral component of membrane);GO:0019899(enzyme binding);GO:0045747(positive regulation of Notch signaling pathway);GO:0051604(protein maturation);GO:0072659(protein localization to plasma membrane)
miR-192	ENST00000372158	ENSG00000108219	TSPAN14	tetraspanin 14 [Source:HGNC Symbol;Acc:HGNC:23303]	NA	-33.44	0	1	1	GO:0005515(protein binding);GO:0005788(endoplasmic reticulum lumen);GO:0005886(plasma membrane);GO:0005887(integral component of plasma membrane);GO:0009986(cell surface);GO:0016020(membrane);GO:0016021(integral component of membrane);GO:0019899(enzyme binding);GO:0035579(specific granule membrane);GO:0045747(positive regulation of Notch signaling pathway);GO:0051604(protein maturation);GO:007082…
miR-192	ENST00000636215	ENSG00000175105	ZNF654	zinc finger protein 654 [Source:HGNC Symbol;Acc:HGNC:25612]	98	-11.31	1	1	2	GO:0000981(DNA-binding transcription factor activity, RNA polymerase II-specific);GO:0003677(DNA binding);GO:0005634(nucleus);GO:0006357(regulation of transcription by RNA polymerase II);GO:0046872(metal ion binding)
miR-192	ENST00000355053	ENSG00000135951	TSGA10	testis specific 10 [Source:HGNC Symbol;Acc:HGNC:14927]	71	NA	1	0	1	GO:0003674(molecular_function);GO:0005515(protein binding);GO:0005575(cellular_component);GO:0005737(cytoplasm);GO:0005814(centriole);GO:0005856(cytoskeleton);GO:0007283(spermatogenesis);GO:0031514(motile cilium)
miR-192	ENST00000264360	ENSG00000138650	PCDH10	protocadherin 10 [Source:HGNC Symbol;Acc:HGNC:13404]	81	-11.34	1	1	2	GO:0005509(calcium ion binding);GO:0005886(plasma membrane);GO:0005887(integral component of plasma membrane);GO:0007155(cell adhesion);GO:0007156(homophilic cell adhesion via plasma membrane adhesion molecules);GO:0007399(nervous system development);GO:0016020(membrane);GO:0016021(integral component of membrane)
miR-192	ENST00000372890	ENSG00000167112	TRUB2	TruB pseudouridine synthase family member 2 [Source:HGNC Symbol;Acc:HGNC:17170]	63	NA	1	0	1	GO:0001522(pseudouridine synthesis);GO:0003723(RNA binding);GO:0005739(mitochondrion);GO:0005759(mitochondrial matrix);GO:0006396(RNA processing);GO:0006397(mRNA processing);GO:0009451(RNA modification);GO:0009982(pseudouridine synthase activity);GO:0016853(isomerase activity);GO:0035770(ribonucleoprotein granule);GO:0070131(positive regulation of mitochondrial translation);GO:1990481(mRNA pseudo…
miR-192	ENST00000220888	ENSG00000104447	TRPS1	transcriptional repressor GATA binding 1 [Source:HGNC Symbol;Acc:HGNC:12340]	NA	-11.39	0	1	1	GO:0000122(negative regulation of transcription by RNA polymerase II);GO:0000785(chromatin);GO:0000977(RNA polymerase II transcription regulatory region sequence-specific DNA binding);GO:0001227(DNA-binding transcription repressor activity, RNA polymerase II-specific);GO:0001501(skeletal system development);GO:0003677(DNA binding);GO:0003700(DNA-binding transcription factor activity);GO:0005515(p…
miR-192	ENST00000560955	ENSG00000092439	TRPM7	transient receptor potential cation channel subfamily M member 7 [Source:HGNC Symbol;Acc:HGNC:17994]	78	NA	1	0	1	GO:0000166(nucleotide binding);GO:0001726(ruffle);GO:0003779(actin binding);GO:0004674(protein serine/threonine kinase activity);GO:0004712(protein serine/threonine/tyrosine kinase activity);GO:0005216(ion channel activity);GO:0005261(cation channel activity);GO:0005262(calcium channel activity);GO:0005524(ATP binding);GO:0005886(plasma membrane);GO:0005887(integral component of plasma membrane);…	ko04217(Necroptosis);ko04218(Cellular senescence);ko04621(NOD-like receptor signaling pathway);ko04978(Mineral absorption)
miR-192	ENST00000360774	ENSG00000119121	TRPM6	transient receptor potential cation channel subfamily M member 6 [Source:HGNC Symbol;Acc:HGNC:17995]	NA	-18.61	0	1	1	GO:0000166(nucleotide binding);GO:0004674(protein serine/threonine kinase activity);GO:0004712(protein serine/threonine/tyrosine kinase activity);GO:0005216(ion channel activity);GO:0005261(cation channel activity);GO:0005262(calcium channel activity);GO:0005515(protein binding);GO:0005524(ATP binding);GO:0005886(plasma membrane);GO:0005887(integral component of plasma membrane);GO:0006468(protei…	ko04978(Mineral absorption)
miR-192	ENST00000379205	ENSG00000205208	C4orf46	chromosome 4 open reading frame 46 [Source:HGNC Symbol;Acc:HGNC:27320]	84	-11.34	1	1	2	GO:0005515(protein binding);GO:0005737(cytoplasm)
miR-192	ENST00000371970	ENSG00000204025	TRPC5OS	TRPC5 opposite strand [Source:HGNC Symbol;Acc:HGNC:40593]	NA	-12.93	0	1	1
miR-192	ENST00000612186	ENSG00000162086	ZNF75A	zinc finger protein 75a [Source:HGNC Symbol;Acc:HGNC:13146]	85	-11.35	1	1	2	GO:0000122(negative regulation of transcription by RNA polymerase II);GO:0000977(RNA polymerase II transcription regulatory region sequence-specific DNA binding);GO:0000981(DNA-binding transcription factor activity, RNA polymerase II-specific);GO:0001227(DNA-binding transcription repressor activity, RNA polymerase II-specific);GO:0003677(DNA binding);GO:0005515(protein binding);GO:0005634(nucleus…
miR-192	ENST00000252015	ENSG00000100991	TRPC4AP	transient receptor potential cation channel subfamily C member 4 associated protein [Source:HGNC Symbol;Acc:HGNC:16181]	NA	-12.84	0	1	1	GO:0005262(calcium channel activity);GO:0005515(protein binding);GO:0005737(cytoplasm);GO:0005886(plasma membrane);GO:0006511(ubiquitin-dependent protein catabolic process);GO:0016567(protein ubiquitination);GO:0019902(phosphatase binding);GO:0031464(Cul4A-RING E3 ubiquitin ligase complex);GO:0048471(perinuclear region of cytoplasm);GO:0048820(hair follicle maturation);GO:0070588(calcium ion tran…
miR-192	ENST00000439947	ENSG00000171103	TRMT61B	tRNA methyltransferase 61B [Source:HGNC Symbol;Acc:HGNC:26070]	67	NA	1	0	1	GO:0001510(RNA methylation);GO:0005515(protein binding);GO:0005739(mitochondrion);GO:0005759(mitochondrial matrix);GO:0008033(tRNA processing);GO:0008168(methyltransferase activity);GO:0016429(tRNA (adenine-N1-)-methyltransferase activity);GO:0016433(rRNA (adenine) methyltransferase activity);GO:0016740(transferase activity);GO:0030488(tRNA methylation);GO:0031167(rRNA methylation);GO:0031515(tRN…
miR-192	ENST00000299202	ENSG00000166166	TRMT61A	tRNA methyltransferase 61A [Source:HGNC Symbol;Acc:HGNC:23790]	NA	-15.33	0	1	1	GO:0001510(RNA methylation);GO:0005515(protein binding);GO:0005634(nucleus);GO:0005654(nucleoplasm);GO:0008033(tRNA processing);GO:0008168(methyltransferase activity);GO:0016429(tRNA (adenine-N1-)-methyltransferase activity);GO:0016740(transferase activity);GO:0030488(tRNA methylation);GO:0031515(tRNA (m1A) methyltransferase complex);GO:0032259(methylation);GO:0061953(mRNA (adenine-N1-)-methyltra…
miR-192	ENST00000166345	ENSG00000071539	TRIP13	thyroid hormone receptor interactor 13 [Source:HGNC Symbol;Acc:HGNC:12307]	NA	-16.28	0	1	1	GO:0000166(nucleotide binding);GO:0001556(oocyte maturation);GO:0001673(male germ cell nucleus);GO:0003712(transcription coregulator activity);GO:0005515(protein binding);GO:0005524(ATP binding);GO:0005634(nucleus);GO:0005694(chromosome);GO:0006302(double-strand break repair);GO:0006355(regulation of DNA-templated transcription);GO:0006366(transcription by RNA polymerase II);GO:0007094(mitotic sp…
miR-192	ENST00000600677	ENSG00000125733	TRIP10	thyroid hormone receptor interactor 10 [Source:HGNC Symbol;Acc:HGNC:12304]	NA	-13.61	0	1	1	GO:0001891(phagocytic cup);GO:0005515(protein binding);GO:0005654(nucleoplasm);GO:0005737(cytoplasm);GO:0005764(lysosome);GO:0005794(Golgi apparatus);GO:0005829(cytosol);GO:0005856(cytoskeleton);GO:0005886(plasma membrane);GO:0005938(cell cortex);GO:0006897(endocytosis);GO:0007154(cell communication);GO:0007165(signal transduction);GO:0008289(lipid binding);GO:0016020(membrane);GO:0030036(actin c…	ko04910(Insulin signaling pathway)
miR-192	ENST00000336767	ENSG00000113460	BRIX1	biogenesis of ribosomes BRX1 [Source:HGNC Symbol;Acc:HGNC:24170]	96	-11.36	1	1	2	GO:0000027(ribosomal large subunit assembly);GO:0003723(RNA binding);GO:0005515(protein binding);GO:0005634(nucleus);GO:0005694(chromosome);GO:0005730(nucleolus);GO:0006364(rRNA processing);GO:0019843(rRNA binding);GO:0042254(ribosome biogenesis)
miR-192	ENST00000322122	ENSG00000177238	TRIM72	tripartite motif containing 72 [Source:HGNC Symbol;Acc:HGNC:32671]	NA	-15.22	0	1	1	GO:0001778(plasma membrane repair);GO:0001786(phosphatidylserine binding);GO:0003012(muscle system process);GO:0005515(protein binding);GO:0005737(cytoplasm);GO:0005886(plasma membrane);GO:0006887(exocytosis);GO:0007517(muscle organ development);GO:0008270(zinc ion binding);GO:0010832(negative regulation of myotube differentiation);GO:0016020(membrane);GO:0016567(protein ubiquitination);GO:003065…
miR-192	ENST00000383763	ENSG00000206557	TRIM71	tripartite motif containing 71 [Source:HGNC Symbol;Acc:HGNC:32669]	NA	-16.85	0	1	1	GO:0000082(G1/S transition of mitotic cell cycle);GO:0000209(protein polyubiquitination);GO:0000932(P-body);GO:0001843(neural tube closure);GO:0003723(RNA binding);GO:0004842(ubiquitin-protein transferase activity);GO:0005515(protein binding);GO:0005737(cytoplasm);GO:0008270(zinc ion binding);GO:0008543(fibroblast growth factor receptor signaling pathway);GO:0010586(miRNA metabolic process);GO:00…	ko05206(MicroRNAs in cancer)
miR-192	ENST00000402157	ENSG00000166436	TRIM66	tripartite motif containing 66 [Source:HGNC Symbol;Acc:HGNC:29005]	NA	-11.28	0	1	1	GO:0005515(protein binding);GO:0005654(nucleoplasm);GO:0008270(zinc ion binding);GO:0016235(aggresome);GO:0046872(metal ion binding)
miR-192	ENST00000296214	ENSG00000163875	MEAF6	MYST/Esa1 associated factor 6 [Source:HGNC Symbol;Acc:HGNC:25674]	93	-11.37	1	1	2	GO:0000123(histone acetyltransferase complex);GO:0000775(chromosome, centromeric region);GO:0000776(kinetochore);GO:0000786(nucleosome);GO:0001558(regulation of cell growth);GO:0005515(protein binding);GO:0005634(nucleus);GO:0005654(nucleoplasm);GO:0005694(chromosome);GO:0005730(nucleolus);GO:0006275(regulation of DNA replication);GO:0006325(chromatin organization);GO:0006355(regulation of DNA-te…
miR-192	ENST00000611618	ENSG00000183718	TRIM52	tripartite motif containing 52 [Source:HGNC Symbol;Acc:HGNC:19024]	81	NA	1	0	1	GO:0003713(transcription coactivator activity);GO:0005634(nucleus);GO:0005737(cytoplasm);GO:0005829(cytosol);GO:0008270(zinc ion binding);GO:0016567(protein ubiquitination);GO:0016604(nuclear body);GO:0016740(transferase activity);GO:0043123(positive regulation of I-kappaB kinase/NF-kappaB signaling);GO:0045893(positive regulation of DNA-templated transcription);GO:0046872(metal ion binding);GO:0…
miR-192	ENST00000381920	ENSG00000067365	METTL22	methyltransferase 22, Kin17 lysine [Source:HGNC Symbol;Acc:HGNC:28368]	84	-11.38	1	1	2	GO:0005515(protein binding);GO:0005634(nucleus);GO:0005654(nucleoplasm);GO:0005730(nucleolus);GO:0006479(protein methylation);GO:0008168(methyltransferase activity);GO:0008276(protein methyltransferase activity);GO:0016279(protein-lysine N-methyltransferase activity);GO:0016740(transferase activity);GO:0031072(heat shock protein binding);GO:0032259(methylation);GO:0032991(protein-containing compl…
miR-192	ENST00000357085	ENSG00000112343	TRIM38	tripartite motif containing 38 [Source:HGNC Symbol;Acc:HGNC:10059]	NA	-18.05	0	1	1	GO:0000209(protein polyubiquitination);GO:0002376(immune system process);GO:0003713(transcription coactivator activity);GO:0005515(protein binding);GO:0005575(cellular_component);GO:0005654(nucleoplasm);GO:0005737(cytoplasm);GO:0005829(cytosol);GO:0008270(zinc ion binding);GO:0010468(regulation of gene expression);GO:0010508(positive regulation of autophagy);GO:0016567(protein ubiquitination);GO:…
miR-192	ENST00000305364	ENSG00000104228	TRIM35	tripartite motif containing 35 [Source:HGNC Symbol;Acc:HGNC:16285]	NA	-13.81	0	1	1	GO:0003674(molecular_function);GO:0005515(protein binding);GO:0005634(nucleus);GO:0005737(cytoplasm);GO:0006915(apoptotic process);GO:0008270(zinc ion binding);GO:0016567(protein ubiquitination);GO:0016740(transferase activity);GO:0043065(positive regulation of apoptotic process);GO:0044790(suppression of viral release by host);GO:0045087(innate immune response);GO:0045930(negative regulation of …
miR-192	ENST00000297592	ENSG00000197275	RAD54B	RAD54 homolog B [Source:HGNC Symbol;Acc:HGNC:17228]	85	-11.39	1	1	2	GO:0000166(nucleotide binding);GO:0000724(double-strand break repair via homologous recombination);GO:0003677(DNA binding);GO:0003678(DNA helicase activity);GO:0003724(RNA helicase activity);GO:0004386(helicase activity);GO:0005515(protein binding);GO:0005524(ATP binding);GO:0005634(nucleus);GO:0006281(DNA repair);GO:0006312(mitotic recombination);GO:0006338(chromatin remodeling);GO:0006974(cellu…	ko03440(Homologous recombination)
miR-192	ENST00000373983	ENSG00000119401	TRIM32	tripartite motif containing 32 [Source:HGNC Symbol;Acc:HGNC:16380]	55	NA	1	0	1	GO:0000209(protein polyubiquitination);GO:0001894(tissue homeostasis);GO:0003713(transcription coactivator activity);GO:0003723(RNA binding);GO:0004842(ubiquitin-protein transferase activity);GO:0005515(protein binding);GO:0005634(nucleus);GO:0005737(cytoplasm);GO:0005829(cytosol);GO:0005863(striated muscle myosin thick filament);GO:0006511(ubiquitin-dependent protein catabolic process);GO:000701…	ko04120(Ubiquitin mediated proteolysis)
miR-192	ENST00000231524	ENSG00000113595	TRIM23	tripartite motif containing 23 [Source:HGNC Symbol;Acc:HGNC:660]	NA	-17.13	0	1	1	GO:0000139(Golgi membrane);GO:0000166(nucleotide binding);GO:0002376(immune system process);GO:0003924(GTPase activity);GO:0004842(ubiquitin-protein transferase activity);GO:0005515(protein binding);GO:0005525(GTP binding);GO:0005634(nucleus);GO:0005737(cytoplasm);GO:0005764(lysosome);GO:0005765(lysosomal membrane);GO:0005794(Golgi apparatus);GO:0005886(plasma membrane);GO:0006886(intracellular p…
miR-192	ENST00000355537	ENSG00000198597	ZNF536	zinc finger protein 536 [Source:HGNC Symbol;Acc:HGNC:29025]	96	-11.4	1	1	2	GO:0000122(negative regulation of transcription by RNA polymerase II);GO:0000978(RNA polymerase II cis-regulatory region sequence-specific DNA binding);GO:0000981(DNA-binding transcription factor activity, RNA polymerase II-specific);GO:0001227(DNA-binding transcription repressor activity, RNA polymerase II-specific);GO:0003677(DNA binding);GO:0005634(nucleus);GO:0006355(regulation of DNA-templat…
miR-192	ENST00000296122	ENSG00000213639	PPP1CB	protein phosphatase 1 catalytic subunit beta [Source:HGNC Symbol;Acc:HGNC:9282]	74	-11.4	1	1	2	GO:0000165(MAPK cascade);GO:0000781(chromosome, telomeric region);GO:0004721(phosphoprotein phosphatase activity);GO:0004722(protein serine/threonine phosphatase activity);GO:0005515(protein binding);GO:0005634(nucleus);GO:0005654(nucleoplasm);GO:0005730(nucleolus);GO:0005737(cytoplasm);GO:0005829(cytosol);GO:0005886(plasma membrane);GO:0005925(focal adhesion);GO:0005975(carbohydrate metabolic pr…	ko03015(mRNA surveillance pathway);ko04022(cGMP-PKG signaling pathway);ko04024(cAMP signaling pathway);ko04114(Oocyte meiosis);ko04218(Cellular senescence);ko04261(Adrenergic signaling in cardiomyocytes);ko04270(Vascular smooth muscle contraction);ko04390(Hippo signaling pathway);ko04510(Focal adhesion);ko04611(Platelet activation);ko04720(Long-term potentiation);ko04728(Dopaminergic synapse);ko0…
miR-192	ENST00000485523	ENSG00000171121	KCNMB3	potassium calcium-activated channel subfamily M regulatory beta subunit 3 [Source:HGNC Symbol;Acc:HGNC:6287]	92	-11.4	1	1	2	GO:0001508(action potential);GO:0005513(detection of calcium ion);GO:0005886(plasma membrane);GO:0005887(integral component of plasma membrane);GO:0006811(ion transport);GO:0006813(potassium ion transport);GO:0008076(voltage-gated potassium channel complex);GO:0015269(calcium-activated potassium channel activity);GO:0015459(potassium channel regulator activity);GO:0016020(membrane);GO:0016021(int…	ko04022(cGMP-PKG signaling pathway);ko04270(Vascular smooth muscle contraction);ko04911(Insulin secretion)
miR-192	ENST00000327681	ENSG00000123552	USP45	ubiquitin specific peptidase 45 [Source:HGNC Symbol;Acc:HGNC:20080]	96	-11.41	1	1	2	GO:0001917(photoreceptor inner segment);GO:0003407(neural retina development);GO:0004843(cysteine-type deubiquitinase activity);GO:0005515(protein binding);GO:0005634(nucleus);GO:0005654(nucleoplasm);GO:0005737(cytoplasm);GO:0006281(DNA repair);GO:0006508(proteolysis);GO:0006511(ubiquitin-dependent protein catabolic process);GO:0008233(peptidase activity);GO:0008234(cysteine-type peptidase activi…
miR-192	ENST00000377799	ENSG00000107614	TRDMT1	tRNA aspartic acid methyltransferase 1 [Source:HGNC Symbol;Acc:HGNC:2977]	84	NA	1	0	1	GO:0001975(response to amphetamine);GO:0003723(RNA binding);GO:0005654(nucleoplasm);GO:0005737(cytoplasm);GO:0006400(tRNA modification);GO:0008033(tRNA processing);GO:0008168(methyltransferase activity);GO:0008175(tRNA methyltransferase activity);GO:0016428(tRNA (cytosine-5-)-methyltransferase activity);GO:0016740(transferase activity);GO:0030488(tRNA methylation);GO:0032259(methylation);GO:00364…
miR-192	ENST00000182527	ENSG00000065308	TRAM2	translocation associated membrane protein 2 [Source:HGNC Symbol;Acc:HGNC:16855]	NA	-11.09	0	1	1	GO:0005515(protein binding);GO:0006616(SRP-dependent cotranslational protein targeting to membrane, translocation);GO:0015031(protein transport);GO:0016020(membrane);GO:0016021(integral component of membrane);GO:0030176(integral component of endoplasmic reticulum membrane);GO:0032964(collagen biosynthetic process);GO:0045048(protein insertion into ER membrane)
miR-192	ENST00000264451	ENSG00000014824	SLC30A9	solute carrier family 30 member 9 [Source:HGNC Symbol;Acc:HGNC:1329]	88	-11.41	1	1	2	GO:0003682(chromatin binding);GO:0005634(nucleus);GO:0005737(cytoplasm);GO:0005783(endoplasmic reticulum);GO:0005856(cytoskeleton);GO:0006289(nucleotide-excision repair);GO:0006811(ion transport);GO:0006812(cation transport);GO:0006829(zinc ion transport);GO:0006882(cellular zinc ion homeostasis);GO:0008324(cation transmembrane transporter activity);GO:0016020(membrane);GO:0016021(integral compon…
miR-192	ENST00000397942	ENSG00000170677	SOCS6	suppressor of cytokine signaling 6 [Source:HGNC Symbol;Acc:HGNC:16833]	65	-11.42	1	1	2	GO:0001772(immunological synapse);GO:0005515(protein binding);GO:0005737(cytoplasm);GO:0005829(cytosol);GO:0005942(phosphatidylinositol 3-kinase complex);GO:0006952(defense response);GO:0007259(receptor signaling pathway via JAK-STAT);GO:0009968(negative regulation of signal transduction);GO:0010498(proteasomal protein catabolic process);GO:0016567(protein ubiquitination);GO:0035556(intracellular…	ko04630(JAK-STAT signaling pathway);ko04917(Prolactin signaling pathway)
miR-192	ENST00000261464	ENSG00000082512	TRAF5	TNF receptor associated factor 5 [Source:HGNC Symbol;Acc:HGNC:12035]	NA	-16.53	0	1	1	GO:0005164(tumor necrosis factor receptor binding);GO:0005515(protein binding);GO:0005737(cytoplasm);GO:0005813(centrosome);GO:0005829(cytosol);GO:0006915(apoptotic process);GO:0007165(signal transduction);GO:0008270(zinc ion binding);GO:0008284(positive regulation of cell population proliferation);GO:0009898(cytoplasmic side of plasma membrane);GO:0023019(signal transduction involved in regulati…	ko04064(NF-kappa B signaling pathway);ko04217(Necroptosis);ko04621(NOD-like receptor signaling pathway);ko04657(IL-17 signaling pathway);ko04668(TNF signaling pathway);ko05131(Shigellosis);ko05163(Human cytomegalovirus infection);ko05168(Herpes simplex virus 1 infection);ko05169(Epstein-Barr virus infection);ko05170(Human immunodeficiency virus 1 infection);ko05200(Pathways in cancer);ko05203(Vir…
miR-192	ENST00000355552	ENSG00000163870	TPRA1	transmembrane protein adipocyte associated 1 [Source:HGNC Symbol;Acc:HGNC:30413]	NA	-11.23	0	1	1	GO:0004930(G protein-coupled receptor activity);GO:0005515(protein binding);GO:0005886(plasma membrane);GO:0006629(lipid metabolic process);GO:0007186(G protein-coupled receptor signaling pathway);GO:0007568(aging);GO:0016020(membrane);GO:0016021(integral component of membrane);GO:0040016(embryonic cleavage);GO:1901991(negative regulation of mitotic cell cycle phase transition)
miR-192	ENST00000368533	ENSG00000143549	TPM3	tropomyosin 3 [Source:HGNC Symbol;Acc:HGNC:12012]	NA	-19.29	0	1	1	GO:0001725(stress fiber);GO:0003674(molecular_function);GO:0003779(actin binding);GO:0005515(protein binding);GO:0005737(cytoplasm);GO:0005829(cytosol);GO:0005856(cytoskeleton);GO:0005862(muscle thin filament tropomyosin);GO:0005884(actin filament);GO:0006936(muscle contraction);GO:0007015(actin filament organization);GO:0015629(actin cytoskeleton);GO:0051015(actin filament binding);GO:0070062(ex…	ko04260(Cardiac muscle contraction);ko04261(Adrenergic signaling in cardiomyocytes);ko05200(Pathways in cancer);ko05216(Thyroid cancer);ko05410(Hypertrophic cardiomyopathy);ko05414(Dilated cardiomyopathy)
miR-192	ENST00000267996	ENSG00000140416	TPM1	tropomyosin 1 [Source:HGNC Symbol;Acc:HGNC:12010]	NA	-14.31	0	1	1	GO:0001725(stress fiber);GO:0003065(positive regulation of heart rate by epinephrine);GO:0003779(actin binding);GO:0005200(structural constituent of cytoskeleton);GO:0005515(protein binding);GO:0005737(cytoplasm);GO:0005829(cytosol);GO:0005856(cytoskeleton);GO:0005862(muscle thin filament tropomyosin);GO:0005884(actin filament);GO:0006936(muscle contraction);GO:0006937(regulation of muscle contra…	ko04260(Cardiac muscle contraction);ko04261(Adrenergic signaling in cardiomyocytes);ko05206(MicroRNAs in cancer);ko05410(Hypertrophic cardiomyopathy);ko05414(Dilated cardiomyopathy)
miR-192	ENST00000334295	ENSG00000134779	TPGS2	tubulin polyglutamylase complex subunit 2 [Source:HGNC Symbol;Acc:HGNC:24561]	NA	-23.91	0	1	1	GO:0005515(protein binding);GO:0005737(cytoplasm);GO:0005856(cytoskeleton);GO:0005874(microtubule);GO:0018095(protein polyglutamylation)
miR-192	ENST00000314556	ENSG00000170777	TPD52L3	TPD52 like 3 [Source:HGNC Symbol;Acc:HGNC:23382]	NA	-23.52	0	1	1	GO:0005515(protein binding);GO:0005737(cytoplasm);GO:0110165(cellular anatomical entity)
miR-192	ENST00000379096	ENSG00000076554	TPD52	tumor protein D52 [Source:HGNC Symbol;Acc:HGNC:12005]	NA	-17.86	0	1	1	GO:0005509(calcium ion binding);GO:0005515(protein binding);GO:0005737(cytoplasm);GO:0005783(endoplasmic reticulum);GO:0009653(anatomical structure morphogenesis);GO:0030183(B cell differentiation);GO:0042803(protein homodimerization activity);GO:0046903(secretion);GO:0048471(perinuclear region of cytoplasm);GO:0110165(cellular anatomical entity)
miR-192	ENST00000294309	ENSG00000162341	TPCN2	two pore segment channel 2 [Source:HGNC Symbol;Acc:HGNC:20820]	NA	-14.32	0	1	1	GO:0005216(ion channel activity);GO:0005244(voltage-gated ion channel activity);GO:0005245(voltage-gated calcium channel activity);GO:0005262(calcium channel activity);GO:0005515(protein binding);GO:0005764(lysosome);GO:0005765(lysosomal membrane);GO:0005768(endosome);GO:0005829(cytosol);GO:0006811(ion transport);GO:0006816(calcium ion transport);GO:0006874(cellular calcium ion homeostasis);GO:00…	ko04020(Calcium signaling pathway);ko04972(Pancreatic secretion)
miR-192	ENST00000372726	ENSG00000124251	TP53TG5	TP53 target 5 [Source:HGNC Symbol;Acc:HGNC:15856]	NA	-10.29	0	1	1	GO:0003674(molecular_function);GO:0005515(protein binding);GO:0005634(nucleus);GO:0005694(chromosome);GO:0005730(nucleolus);GO:0005737(cytoplasm);GO:0030308(negative regulation of cell growth);GO:0035556(intracellular signal transduction)
miR-192	ENST00000380148	ENSG00000205456	TP53TG3D	TP53 target 3D [Source:HGNC Symbol;Acc:HGNC:44657]	NA	-17.75	0	1	1	GO:0005634(nucleus);GO:0005737(cytoplasm)
miR-192	ENST00000569719	ENSG00000205457	TP53TG3C	TP53 target 3C [Source:HGNC Symbol;Acc:HGNC:42962]	NA	-17.75	0	1	1	GO:0005634(nucleus);GO:0005737(cytoplasm)
miR-192	ENST00000567724	ENSG00000261509	TP53TG3B	TP53 target 3B [Source:HGNC Symbol;Acc:HGNC:37202]	NA	-17.75	0	1	1	GO:0005634(nucleus);GO:0005737(cytoplasm)
miR-192	ENST00000565622	ENSG00000183632	TP53TG3	TP53 target 3 [Source:HGNC Symbol;Acc:HGNC:30759]	NA	-17.75	0	1	1	GO:0005634(nucleus);GO:0005737(cytoplasm)
miR-192	ENST00000374809	ENSG00000078804	TP53INP2	tumor protein p53 inducible nuclear protein 2 [Source:HGNC Symbol;Acc:HGNC:16104]	NA	-17.45	0	1	1	GO:0000045(autophagosome assembly);GO:0001649(osteoblast differentiation);GO:0001894(tissue homeostasis);GO:0005515(protein binding);GO:0005634(nucleus);GO:0005737(cytoplasm);GO:0005776(autophagosome);GO:0005829(cytosol);GO:0006511(ubiquitin-dependent protein catabolic process);GO:0006914(autophagy);GO:0008104(protein localization);GO:0010508(positive regulation of autophagy);GO:0016236(macroauto…	ko04140(Autophagy - animal)
miR-192	ENST00000267843	ENSG00000140285	FGF7	fibroblast growth factor 7 [Source:HGNC Symbol;Acc:HGNC:3685]	59	-11.44	1	1	2	GO:0001934(positive regulation of protein phosphorylation);GO:0001935(endothelial cell proliferation);GO:0001938(positive regulation of endothelial cell proliferation);GO:0005104(fibroblast growth factor receptor binding);GO:0005111(type 2 fibroblast growth factor receptor binding);GO:0005515(protein binding);GO:0005576(extracellular region);GO:0005615(extracellular space);GO:0005737(cytoplasm);G…	ko04010(MAPK signaling pathway);ko04014(Ras signaling pathway);ko04015(Rap1 signaling pathway);ko04020(Calcium signaling pathway);ko04151(PI3K-Akt signaling pathway);ko04810(Regulation of actin cytoskeleton);ko05200(Pathways in cancer);ko05218(Melanoma);ko05224(Breast cancer);ko05226(Gastric cancer)
miR-192	ENST00000271583	ENSG00000143337	TOR1AIP1	torsin 1A interacting protein 1 [Source:HGNC Symbol;Acc:HGNC:29456]	NA	-18.79	0	1	1	GO:0001671(ATPase activator activity);GO:0005515(protein binding);GO:0005521(lamin binding);GO:0005634(nucleus);GO:0005635(nuclear envelope);GO:0005637(nuclear inner membrane);GO:0008092(cytoskeletal protein binding);GO:0012505(endomembrane system);GO:0016020(membrane);GO:0016021(integral component of membrane);GO:0031965(nuclear membrane);GO:0032781(positive regulation of ATP-dependent activity)…
miR-192	ENST00000413971	ENSG00000077097	TOP2B	DNA topoisomerase II beta [Source:HGNC Symbol;Acc:HGNC:11990]	59	NA	1	0	1	GO:0000166(nucleotide binding);GO:0000712(resolution of meiotic recombination intermediates);GO:0000792(heterochromatin);GO:0000819(sister chromatid segregation);GO:0001764(neuron migration);GO:0003677(DNA binding);GO:0003682(chromatin binding);GO:0003916(DNA topoisomerase activity);GO:0003918(DNA topoisomerase type II (double strand cut, ATP-hydrolyzing) activity);GO:0005080(protein kinase C bin…	ko01524(Platinum drug resistance)
miR-192	ENST00000361337	ENSG00000198900	TOP1	DNA topoisomerase I [Source:HGNC Symbol;Acc:HGNC:11986]	79	NA	1	0	1	GO:0000228(nuclear chromosome);GO:0000932(P-body);GO:0000978(RNA polymerase II cis-regulatory region sequence-specific DNA binding);GO:0001650(fibrillar center);GO:0001673(male germ cell nucleus);GO:0003677(DNA binding);GO:0003682(chromatin binding);GO:0003690(double-stranded DNA binding);GO:0003697(single-stranded DNA binding);GO:0003723(RNA binding);GO:0003916(DNA topoisomerase activity);GO:000…
miR-192	ENST00000379504	ENSG00000175662	TOM1L2	target of myb1 like 2 membrane trafficking protein [Source:HGNC Symbol;Acc:HGNC:11984]	NA	-15.99	0	1	1	GO:0005515(protein binding);GO:0005768(endosome);GO:0007165(signal transduction);GO:0015031(protein transport);GO:0016020(membrane);GO:0019901(protein kinase binding);GO:0030276(clathrin binding);GO:0035091(phosphatidylinositol binding);GO:0043130(ubiquitin binding);GO:0045839(negative regulation of mitotic nuclear division);GO:0070062(extracellular exosome)
miR-192	ENST00000301923	ENSG00000100354	TNRC6B	trinucleotide repeat containing adaptor 6B [Source:HGNC Symbol;Acc:HGNC:29190]	NA	-15.09	0	1	1	GO:0000932(P-body);GO:0003676(nucleic acid binding);GO:0003723(RNA binding);GO:0005515(protein binding);GO:0005654(nucleoplasm);GO:0005737(cytoplasm);GO:0005829(cytosol);GO:0006417(regulation of translation);GO:0031047(gene silencing by RNA);GO:0035195(miRNA-mediated gene silencing);GO:0035278(miRNA-mediated gene silencing by inhibition of translation);GO:0060213(positive regulation of nuclear-tr…
miR-192	ENST00000399434	ENSG00000182095	TNRC18	trinucleotide repeat containing 18 [Source:HGNC Symbol;Acc:HGNC:11962]	NA	-20.41	0	1	1	GO:0003682(chromatin binding);GO:0005654(nucleoplasm);GO:0005739(mitochondrion);GO:0005829(cytosol);GO:0031965(nuclear membrane)
miR-192	ENST00000367674	ENSG00000116147	TNR	tenascin R [Source:HGNC Symbol;Acc:HGNC:11953]	NA	-12.2	0	1	1	GO:0005102(signaling receptor binding);GO:0005515(protein binding);GO:0005576(extracellular region);GO:0005615(extracellular space);GO:0007155(cell adhesion);GO:0007158(neuron cell-cell adhesion);GO:0007411(axon guidance);GO:0008306(associative learning);GO:0009986(cell surface);GO:0010977(negative regulation of neuron projection development);GO:0022029(telencephalon cell migration);GO:0022408(ne…	ko04151(PI3K-Akt signaling pathway);ko04510(Focal adhesion);ko04512(ECM-receptor interaction);ko05165(Human papillomavirus infection);ko05206(MicroRNAs in cancer)
miR-192	ENST00000335247	ENSG00000186684	CYP27C1	cytochrome P450 family 27 subfamily C member 1 [Source:HGNC Symbol;Acc:HGNC:33480]	76	-11.48	1	1	2	GO:0001972(retinoic acid binding);GO:0004497(monooxygenase activity);GO:0005502(11-cis retinal binding);GO:0005503(all-trans retinal binding);GO:0005506(iron ion binding);GO:0005739(mitochondrion);GO:0006629(lipid metabolic process);GO:0016020(membrane);GO:0016491(oxidoreductase activity);GO:0016705(oxidoreductase activity, acting on paired donors, with incorporation or reduction of molecular oxy…	ko00830(Retinol metabolism)
miR-192	ENST00000361379	ENSG00000159173	TNNI1	troponin I1, slow skeletal type [Source:HGNC Symbol;Acc:HGNC:11945]	NA	-16.7	0	1	1	GO:0003009(skeletal muscle contraction);GO:0003779(actin binding);GO:0005515(protein binding);GO:0005829(cytosol);GO:0005861(troponin complex);GO:0006936(muscle contraction);GO:0006942(regulation of striated muscle contraction);GO:0014883(transition between fast and slow fiber);GO:0046872(metal ion binding);GO:0055010(ventricular cardiac muscle tissue morphogenesis);GO:0060048(cardiac muscle cont…
miR-192	ENST00000326624	ENSG00000177485	ZBTB33	zinc finger and BTB domain containing 33 [Source:HGNC Symbol;Acc:HGNC:16682]	83	-11.49	1	1	2	GO:0000122(negative regulation of transcription by RNA polymerase II);GO:0000785(chromatin);GO:0000978(RNA polymerase II cis-regulatory region sequence-specific DNA binding);GO:0000981(DNA-binding transcription factor activity, RNA polymerase II-specific);GO:0001227(DNA-binding transcription repressor activity, RNA polymerase II-specific);GO:0003677(DNA binding);GO:0005515(protein binding);GO:000…
miR-192	ENST00000404377	ENSG00000120337	TNFSF18	TNF superfamily member 18 [Source:HGNC Symbol;Acc:HGNC:11932]	NA	-12.81	0	1	1	GO:0002250(adaptive immune response);GO:0002309(T cell proliferation involved in immune response);GO:0002376(immune system process);GO:0002687(positive regulation of leukocyte migration);GO:0005102(signaling receptor binding);GO:0005125(cytokine activity);GO:0005515(protein binding);GO:0005615(extracellular space);GO:0005886(plasma membrane);GO:0007165(signal transduction);GO:0007267(cell-cell si…	ko04060(Cytokine-cytokine receptor interaction)
miR-192	ENST00000377507	ENSG00000049249	TNFRSF9	TNF receptor superfamily member 9 [Source:HGNC Symbol;Acc:HGNC:11924]	NA	-35.82	0	1	1	GO:0005515(protein binding);GO:0005886(plasma membrane);GO:0005887(integral component of plasma membrane);GO:0006915(apoptotic process);GO:0008285(negative regulation of cell population proliferation);GO:0009897(external side of plasma membrane);GO:0016020(membrane);GO:0016021(integral component of membrane);GO:0019955(cytokine binding);GO:0033084(regulation of immature T cell proliferation in th…	ko04060(Cytokine-cytokine receptor interaction)
miR-192	ENST00000296792	ENSG00000164338	UTP15	UTP15 small subunit processome component [Source:HGNC Symbol;Acc:HGNC:25758]	59	-11.5	1	1	2	GO:0001650(fibrillar center);GO:0003723(RNA binding);GO:0005515(protein binding);GO:0005634(nucleus);GO:0005654(nucleoplasm);GO:0005730(nucleolus);GO:0005737(cytoplasm);GO:0005783(endoplasmic reticulum);GO:0006364(rRNA processing);GO:0042254(ribosome biogenesis);GO:0045943(positive regulation of transcription by RNA polymerase I);GO:2000234(positive regulation of rRNA processing)	ko03008(Ribosome biogenesis in eukaryotes)
miR-192	ENST00000256062	ENSG00000133687	TMTC1	transmembrane O-mannosyltransferase targeting cadherins 1 [Source:HGNC Symbol;Acc:HGNC:24099]	NA	-11.67	0	1	1	GO:0000030(mannosyltransferase activity);GO:0004169(dolichyl-phosphate-mannose-protein mannosyltransferase activity);GO:0005515(protein binding);GO:0005783(endoplasmic reticulum);GO:0006396(RNA processing);GO:0006486(protein glycosylation);GO:0016020(membrane);GO:0016021(integral component of membrane);GO:0016740(transferase activity);GO:0035269(protein O-linked mannosylation)
miR-192	ENST00000284885	ENSG00000154646	TMPRSS15	transmembrane serine protease 15 [Source:HGNC Symbol;Acc:HGNC:9490]	73	NA	1	0	1	GO:0004252(serine-type endopeptidase activity);GO:0005044(scavenger receptor activity);GO:0005515(protein binding);GO:0005903(brush border);GO:0006508(proteolysis);GO:0006897(endocytosis);GO:0008233(peptidase activity);GO:0008236(serine-type peptidase activity);GO:0016020(membrane);GO:0016021(integral component of membrane);GO:0016787(hydrolase activity);GO:0110165(cellular anatomical entity)
miR-192	ENST00000305363	ENSG00000087128	TMPRSS11E	transmembrane serine protease 11E [Source:HGNC Symbol;Acc:HGNC:24465]	69	NA	1	0	1	GO:0004252(serine-type endopeptidase activity);GO:0005515(protein binding);GO:0005576(extracellular region);GO:0005886(plasma membrane);GO:0005887(integral component of plasma membrane);GO:0006508(proteolysis);GO:0008233(peptidase activity);GO:0008236(serine-type peptidase activity);GO:0016020(membrane);GO:0016021(integral component of membrane);GO:0016787(hydrolase activity);GO:0050890(cognition)
miR-192	ENST00000274473	ENSG00000145794	MEGF10	multiple EGF like domains 10 [Source:HGNC Symbol;Acc:HGNC:29634]	59	-11.5	1	1	2	GO:0001849(complement component C1q complex binding);GO:0001891(phagocytic cup);GO:0005044(scavenger receptor activity);GO:0005112(Notch binding);GO:0005515(protein binding);GO:0005886(plasma membrane);GO:0006909(phagocytosis);GO:0007155(cell adhesion);GO:0007517(muscle organ development);GO:0014719(skeletal muscle satellite cell activation);GO:0014816(skeletal muscle satellite cell differentiati…
miR-192	ENST00000380871	ENSG00000167034	NKX3-1	NK3 homeobox 1 [Source:HGNC Symbol;Acc:HGNC:7838]	82	-11.52	1	1	2	GO:0000785(chromatin);GO:0000976(transcription cis-regulatory region binding);GO:0000978(RNA polymerase II cis-regulatory region sequence-specific DNA binding);GO:0000981(DNA-binding transcription factor activity, RNA polymerase II-specific);GO:0001655(urogenital system development);GO:0001656(metanephros development);GO:0001756(somitogenesis);GO:0001934(positive regulation of protein phosphoryla…	ko05200(Pathways in cancer);ko05215(Prostate cancer)
miR-192	ENST00000643606	ENSG00000181585	TMIE	transmembrane inner ear [Source:HGNC Symbol;Acc:HGNC:30800]	NA	-26.92	0	1	1	GO:0007605(sensory perception of sound);GO:0016020(membrane);GO:0016021(integral component of membrane);GO:0042472(inner ear morphogenesis)
miR-192	ENST00000360304	ENSG00000065534	MYLK	myosin light chain kinase [Source:HGNC Symbol;Acc:HGNC:7590]	83	-11.52	1	1	2	GO:0000166(nucleotide binding);GO:0001725(stress fiber);GO:0003779(actin binding);GO:0004672(protein kinase activity);GO:0004674(protein serine/threonine kinase activity);GO:0004687(myosin light chain kinase activity);GO:0005515(protein binding);GO:0005516(calmodulin binding);GO:0005524(ATP binding);GO:0005737(cytoplasm);GO:0005829(cytosol);GO:0005856(cytoskeleton);GO:0005886(plasma membrane);GO:…	ko04020(Calcium signaling pathway);ko04022(cGMP-PKG signaling pathway);ko04270(Vascular smooth muscle contraction);ko04371(Apelin signaling pathway);ko04510(Focal adhesion);ko04611(Platelet activation);ko04810(Regulation of actin cytoskeleton);ko04921(Oxytocin signaling pathway);ko04971(Gastric acid secretion)
miR-192	ENST00000361070	ENSG00000168411	RFWD3	ring finger and WD repeat domain 3 [Source:HGNC Symbol;Acc:HGNC:25539]	92	-11.53	1	1	2	GO:0000724(double-strand break repair via homologous recombination);GO:0002039(p53 binding);GO:0004842(ubiquitin-protein transferase activity);GO:0005515(protein binding);GO:0005634(nucleus);GO:0005654(nucleoplasm);GO:0005737(cytoplasm);GO:0006281(DNA repair);GO:0006974(cellular response to DNA damage stimulus);GO:0010212(response to ionizing radiation);GO:0016567(protein ubiquitination);GO:00166…
miR-192	ENST00000423391	ENSG00000169067	ACTBL2	actin beta like 2 [Source:HGNC Symbol;Acc:HGNC:17780]	69	-11.55	1	1	2	GO:0000166(nucleotide binding);GO:0003674(molecular_function);GO:0005515(protein binding);GO:0005524(ATP binding);GO:0005615(extracellular space);GO:0005737(cytoplasm);GO:0005856(cytoskeleton);GO:0005884(actin filament);GO:0007409(axonogenesis);GO:0008150(biological_process);GO:0016020(membrane);GO:0019901(protein kinase binding);GO:0030424(axon);GO:0035267(NuA4 histone acetyltransferase complex)…
miR-192	ENST00000372242	ENSG00000126106	TMEM53	transmembrane protein 53 [Source:HGNC Symbol;Acc:HGNC:26186]	66	NA	1	0	1	GO:0005634(nucleus);GO:0016020(membrane);GO:0016021(integral component of membrane)
miR-192	ENST00000306077	ENSG00000170876	TMEM43	transmembrane protein 43 [Source:HGNC Symbol;Acc:HGNC:28472]	NA	-15.28	0	1	1	GO:0002376(immune system process);GO:0005515(protein binding);GO:0005634(nucleus);GO:0005637(nuclear inner membrane);GO:0005639(integral component of nuclear inner membrane);GO:0005783(endoplasmic reticulum);GO:0005788(endoplasmic reticulum lumen);GO:0005789(endoplasmic reticulum membrane);GO:0005794(Golgi apparatus);GO:0016020(membrane);GO:0016021(integral component of membrane);GO:0042802(ident…
miR-192	ENST00000374688	ENSG00000095209	TMEM38B	transmembrane protein 38B [Source:HGNC Symbol;Acc:HGNC:25535]	NA	-15.66	0	1	1	GO:0001503(ossification);GO:0005267(potassium channel activity);GO:0005515(protein binding);GO:0005634(nucleus);GO:0005783(endoplasmic reticulum);GO:0005789(endoplasmic reticulum membrane);GO:0006811(ion transport);GO:0006813(potassium ion transport);GO:0007029(endoplasmic reticulum organization);GO:0008654(phospholipid biosynthetic process);GO:0010881(regulation of cardiac muscle contraction by …
miR-192	ENST00000187762	ENSG00000072954	TMEM38A	transmembrane protein 38A [Source:HGNC Symbol;Acc:HGNC:28462]	NA	-11.99	0	1	1	GO:0005267(potassium channel activity);GO:0005634(nucleus);GO:0006811(ion transport);GO:0006813(potassium ion transport);GO:0007029(endoplasmic reticulum organization);GO:0010881(regulation of cardiac muscle contraction by regulation of the release of sequestered calcium ion);GO:0014808(release of sequestered calcium ion into cytosol by sarcoplasmic reticulum);GO:0016020(membrane);GO:0016021(inte…
miR-192	ENST00000325094	ENSG00000109133	TMEM33	transmembrane protein 33 [Source:HGNC Symbol;Acc:HGNC:25541]	NA	-12.01	0	1	1	GO:0002376(immune system process);GO:0005515(protein binding);GO:0005634(nucleus);GO:0005635(nuclear envelope);GO:0005783(endoplasmic reticulum);GO:0005789(endoplasmic reticulum membrane);GO:0016020(membrane);GO:0016021(integral component of membrane);GO:0030176(integral component of endoplasmic reticulum membrane);GO:0034976(response to endoplasmic reticulum stress);GO:0042470(melanosome);GO:004…
miR-192	ENST00000397274	ENSG00000099331	MYO9B	myosin IXB [Source:HGNC Symbol;Acc:HGNC:7609]	95	-11.56	1	1	2	GO:0000146(microfilament motor activity);GO:0000166(nucleotide binding);GO:0001726(ruffle);GO:0003774(cytoskeletal motor activity);GO:0003779(actin binding);GO:0005096(GTPase activator activity);GO:0005515(protein binding);GO:0005516(calmodulin binding);GO:0005524(ATP binding);GO:0005737(cytoplasm);GO:0005829(cytosol);GO:0005856(cytoskeleton);GO:0005884(actin filament);GO:0005938(cell cortex);GO:…
miR-192	ENST00000244815	ENSG00000124831	LRRFIP1	LRR binding FLII interacting protein 1 [Source:HGNC Symbol;Acc:HGNC:6702]	88	-11.56	1	1	2	GO:0000122(negative regulation of transcription by RNA polymerase II);GO:0000978(RNA polymerase II cis-regulatory region sequence-specific DNA binding);GO:0000981(DNA-binding transcription factor activity, RNA polymerase II-specific);GO:0001227(DNA-binding transcription repressor activity, RNA polymerase II-specific);GO:0003677(DNA binding);GO:0003725(double-stranded RNA binding);GO:0005515(prote…
miR-192	ENST00000600523	ENSG00000133226	SRRM1	serine and arginine repetitive matrix 1 [Source:HGNC Symbol;Acc:HGNC:16638]	89	-11.57	1	1	2	GO:0000375(RNA splicing, via transesterification reactions);GO:0000398(mRNA splicing, via spliceosome);GO:0003677(DNA binding);GO:0003723(RNA binding);GO:0005515(protein binding);GO:0005634(nucleus);GO:0005654(nucleoplasm);GO:0005681(spliceosomal complex);GO:0005829(cytosol);GO:0006397(mRNA processing);GO:0008380(RNA splicing);GO:0016363(nuclear matrix);GO:0016607(nuclear speck);GO:0048024(regula…	ko03013(RNA transport);ko03015(mRNA surveillance pathway)
miR-192	ENST00000399298	ENSG00000196932	TMEM26	transmembrane protein 26 [Source:HGNC Symbol;Acc:HGNC:28550]	NA	-11.59	0	1	1	GO:0016020(membrane);GO:0016021(integral component of membrane)
miR-192	ENST00000313236	ENSG00000149582	TMEM25	transmembrane protein 25 [Source:HGNC Symbol;Acc:HGNC:25890]	NA	-14.49	0	1	1	GO:0005515(protein binding);GO:0005576(extracellular region);GO:0005764(lysosome);GO:0005768(endosome);GO:0005770(late endosome);GO:0005886(plasma membrane);GO:0016020(membrane);GO:0016021(integral component of membrane);GO:0031647(regulation of protein stability);GO:0090394(negative regulation of excitatory postsynaptic potential)
miR-192	ENST00000377495	ENSG00000148483	TMEM236	transmembrane protein 236 [Source:HGNC Symbol;Acc:HGNC:23473]	NA	-11.56	0	1	1	GO:0005515(protein binding);GO:0016020(membrane);GO:0016021(integral component of membrane)
miR-192	ENST00000455884	ENSG00000186952	TMEM232	transmembrane protein 232 [Source:HGNC Symbol;Acc:HGNC:37270]	NA	-13.69	0	1	1	GO:0016020(membrane);GO:0016021(integral component of membrane)
miR-192	ENST00000357461	ENSG00000198133	TMEM229B	transmembrane protein 229B [Source:HGNC Symbol;Acc:HGNC:20130]	NA	-14.14	0	1	1	GO:0005515(protein binding);GO:0009617(response to bacterium);GO:0016020(membrane);GO:0016021(integral component of membrane)
miR-192	ENST00000307366	ENSG00000168569	TMEM223	transmembrane protein 223 [Source:HGNC Symbol;Acc:HGNC:28464]	63	NA	1	0	1	GO:0005739(mitochondrion);GO:0007399(nervous system development);GO:0016020(membrane);GO:0016021(integral component of membrane)
miR-192	ENST00000341871	ENSG00000187824	TMEM220	transmembrane protein 220 [Source:HGNC Symbol;Acc:HGNC:33757]	70	NA	1	0	1	GO:0005515(protein binding);GO:0016020(membrane);GO:0016021(integral component of membrane)
miR-192	ENST00000383490	ENSG00000206432	TMEM200C	transmembrane protein 200C [Source:HGNC Symbol;Acc:HGNC:37208]	NA	-17.87	0	1	1	GO:0016020(membrane);GO:0016021(integral component of membrane)
miR-192	ENST00000306480	ENSG00000170088	TMEM192	transmembrane protein 192 [Source:HGNC Symbol;Acc:HGNC:26775]	NA	-16.47	0	1	1	GO:0005654(nucleoplasm);GO:0005764(lysosome);GO:0005765(lysosomal membrane);GO:0005768(endosome);GO:0005770(late endosome);GO:0016020(membrane);GO:0016021(integral component of membrane);GO:0042803(protein homodimerization activity);GO:0048471(perinuclear region of cytoplasm)
miR-192	ENST00000565468	ENSG00000261115	TMEM178B	transmembrane protein 178B [Source:HGNC Symbol;Acc:HGNC:44112]	NA	-20.78	0	1	1	GO:0016020(membrane);GO:0016021(integral component of membrane)
miR-192	ENST00000312814	ENSG00000146802	TMEM168	transmembrane protein 168 [Source:HGNC Symbol;Acc:HGNC:25826]	NA	-11.37	0	1	1	GO:0016020(membrane);GO:0016021(integral component of membrane);GO:0030133(transport vesicle)
miR-192	ENST00000678580	ENSG00000145604	SKP2	S-phase kinase associated protein 2 [Source:HGNC Symbol;Acc:HGNC:10901]	51	-11.6	1	1	2	GO:0000082(G1/S transition of mitotic cell cycle);GO:0000086(G2/M transition of mitotic cell cycle);GO:0000209(protein polyubiquitination);GO:0002376(immune system process);GO:0005515(protein binding);GO:0005634(nucleus);GO:0005654(nucleoplasm);GO:0005730(nucleolus);GO:0005737(cytoplasm);GO:0005829(cytosol);GO:0006511(ubiquitin-dependent protein catabolic process);GO:0016301(kinase activity);GO:0…	ko04068(FoxO signaling pathway);ko04110(Cell cycle);ko04120(Ubiquitin mediated proteolysis);ko04150(mTOR signaling pathway);ko05169(Epstein-Barr virus infection);ko05200(Pathways in cancer);ko05203(Viral carcinogenesis);ko05222(Small cell lung cancer)
miR-192	ENST00000698578	ENSG00000136631	VPS45	vacuolar protein sorting 45 homolog [Source:HGNC Symbol;Acc:HGNC:14579]	99	-11.61	1	1	2	GO:0000139(Golgi membrane);GO:0003674(molecular_function);GO:0005515(protein binding);GO:0005575(cellular_component);GO:0005768(endosome);GO:0005794(Golgi apparatus);GO:0006886(intracellular protein transport);GO:0008021(synaptic vesicle);GO:0010008(endosome membrane);GO:0015031(protein transport);GO:0016020(membrane);GO:0016021(integral component of membrane);GO:0016192(vesicle-mediated transpor…	ko04144(Endocytosis)
miR-192	ENST00000304385	ENSG00000170006	TMEM154	transmembrane protein 154 [Source:HGNC Symbol;Acc:HGNC:26489]	NA	-15.82	0	1	1	GO:0005515(protein binding);GO:0016020(membrane);GO:0016021(integral component of membrane)
miR-192	ENST00000473166	ENSG00000137210	TMEM14B	transmembrane protein 14B [Source:HGNC Symbol;Acc:HGNC:21384]	NA	-13.72	0	1	1	GO:0005515(protein binding);GO:0007399(nervous system development);GO:0016020(membrane);GO:0016021(integral component of membrane);GO:0021987(cerebral cortex development);GO:0031966(mitochondrial membrane);GO:0042802(identical protein binding);GO:0061351(neural precursor cell proliferation);GO:0070453(regulation of heme biosynthetic process);GO:2000045(regulation of G1/S transition of mitotic cel…
miR-192	ENST00000296529	ENSG00000164124	TMEM144	transmembrane protein 144 [Source:HGNC Symbol;Acc:HGNC:25633]	NA	-10.88	0	1	1	GO:0005515(protein binding);GO:0015144(carbohydrate transmembrane transporter activity);GO:0016020(membrane);GO:0016021(integral component of membrane);GO:0034219(carbohydrate transmembrane transport)
miR-192	ENST00000449592	ENSG00000188735	TMEM120B	transmembrane protein 120B [Source:HGNC Symbol;Acc:HGNC:32008]	NA	-17.11	0	1	1	GO:0003674(molecular_function);GO:0005515(protein binding);GO:0005575(cellular_component);GO:0005634(nucleus);GO:0005637(nuclear inner membrane);GO:0008150(biological_process);GO:0016020(membrane);GO:0016021(integral component of membrane);GO:0045444(fat cell differentiation);GO:0051291(protein heterooligomerization)
miR-192	ENST00000529876	ENSG00000166452	AKIP1	A-kinase interacting protein 1 [Source:HGNC Symbol;Acc:HGNC:1170]	85	-11.61	1	1	2	GO:0005515(protein binding);GO:0005634(nucleus);GO:0005654(nucleoplasm);GO:0034446(substrate adhesion-dependent cell spreading);GO:1901222(regulation of NIK/NF-kappaB signaling)
miR-192	ENST00000216468	ENSG00000100580	TMED8	transmembrane p24 trafficking protein family member 8 [Source:HGNC Symbol;Acc:HGNC:18633]	NA	-19.66	0	1	1	GO:0005515(protein binding)
miR-192	ENST00000289577	ENSG00000158604	TMED4	transmembrane p24 trafficking protein 4 [Source:HGNC Symbol;Acc:HGNC:22301]	55	NA	1	0	1	GO:0005783(endoplasmic reticulum);GO:0005789(endoplasmic reticulum membrane);GO:0005793(endoplasmic reticulum-Golgi intermediate compartment);GO:0005794(Golgi apparatus);GO:0006886(intracellular protein transport);GO:0006888(endoplasmic reticulum to Golgi vesicle-mediated transport);GO:0007030(Golgi organization);GO:0015031(protein transport);GO:0016020(membrane);GO:0016021(integral component of …
miR-192	ENST00000299705	ENSG00000166557	TMED3	transmembrane p24 trafficking protein 3 [Source:HGNC Symbol;Acc:HGNC:28889]	NA	-31.37	0	1	1	GO:0000139(Golgi membrane);GO:0005783(endoplasmic reticulum);GO:0005789(endoplasmic reticulum membrane);GO:0005793(endoplasmic reticulum-Golgi intermediate compartment);GO:0005794(Golgi apparatus);GO:0006886(intracellular protein transport);GO:0006888(endoplasmic reticulum to Golgi vesicle-mediated transport);GO:0007030(Golgi organization);GO:0015031(protein transport);GO:0016020(membrane);GO:001…
miR-192	ENST00000262225	ENSG00000086598	TMED2	transmembrane p24 trafficking protein 2 [Source:HGNC Symbol;Acc:HGNC:16996]	NA	-15.48	0	1	1	GO:0000139(Golgi membrane);GO:0001701(in utero embryonic development);GO:0001756(somitogenesis);GO:0001843(neural tube closure);GO:0001892(embryonic placenta development);GO:0001893(maternal placenta development);GO:0001947(heart looping);GO:0005515(protein binding);GO:0005783(endoplasmic reticulum);GO:0005789(endoplasmic reticulum membrane);GO:0005793(endoplasmic reticulum-Golgi intermediate com…
miR-192	ENST00000558158	ENSG00000166069	TMCO5A	transmembrane and coiled-coil domains 5A [Source:HGNC Symbol;Acc:HGNC:28558]	NA	-21.65	0	1	1	GO:0005515(protein binding);GO:0016020(membrane);GO:0016021(integral component of membrane)
miR-192	ENST00000620021	ENSG00000150403	TMCO3	transmembrane and coiled-coil domains 3 [Source:HGNC Symbol;Acc:HGNC:20329]	NA	-13.66	0	1	1	GO:0006811(ion transport);GO:0006812(cation transport);GO:0015297(antiporter activity);GO:0015299(solute:proton antiporter activity);GO:0015386(potassium:proton antiporter activity);GO:0016020(membrane);GO:0016021(integral component of membrane);GO:0051179(localization);GO:0055085(transmembrane transport);GO:0071805(potassium ion transmembrane transport);GO:1902600(proton transmembrane transport)
miR-192	ENST00000615945	ENSG00000167608	TMC4	transmembrane channel like 4 [Source:HGNC Symbol;Acc:HGNC:22998]	NA	-12.63	0	1	1	GO:0005887(integral component of plasma membrane);GO:0016020(membrane);GO:0016021(integral component of membrane)
miR-192	ENST00000539753	ENSG00000143224	PPOX	protoporphyrinogen oxidase [Source:HGNC Symbol;Acc:HGNC:9280]	62	-11.68	1	1	2	GO:0004729(oxygen-dependent protoporphyrinogen oxidase activity);GO:0005739(mitochondrion);GO:0005743(mitochondrial inner membrane);GO:0005758(mitochondrial intermembrane space);GO:0006779(porphyrin-containing compound biosynthetic process);GO:0006782(protoporphyrinogen IX biosynthetic process);GO:0006783(heme biosynthetic process);GO:0016020(membrane);GO:0016491(oxidoreductase activity);GO:00313…	ko00860(Porphyrin and chlorophyll metabolism);ko01100(Metabolic pathways);ko01240(Biosynthesis of cofactors)
miR-192	ENST00000284894	ENSG00000154654	NCAM2	neural cell adhesion molecule 2 [Source:HGNC Symbol;Acc:HGNC:7657]	93	-11.69	1	1	2	GO:0005515(protein binding);GO:0005886(plasma membrane);GO:0007155(cell adhesion);GO:0007158(neuron cell-cell adhesion);GO:0007413(axonal fasciculation);GO:0007608(sensory perception of smell);GO:0016020(membrane);GO:0016021(integral component of membrane);GO:0016604(nuclear body);GO:0030424(axon);GO:0042802(identical protein binding);GO:0043005(neuron projection)	ko04514(Cell adhesion molecules);ko05020(Prion disease)
miR-192	ENST00000304568	ENSG00000168955	TM4SF20	transmembrane 4 L six family member 20 [Source:HGNC Symbol;Acc:HGNC:26230]	NA	-19.25	0	1	1	GO:0005515(protein binding);GO:0005783(endoplasmic reticulum);GO:0005789(endoplasmic reticulum membrane);GO:0005886(plasma membrane);GO:0005925(focal adhesion);GO:0016020(membrane);GO:0016021(integral component of membrane);GO:0045861(negative regulation of proteolysis)
miR-192	ENST00000558129	ENSG00000184277	TM2D3	TM2 domain containing 3 [Source:HGNC Symbol;Acc:HGNC:24128]	NA	-14.95	0	1	1	GO:0016020(membrane);GO:0016021(integral component of membrane);GO:0044214(spanning component of plasma membrane);GO:0045747(positive regulation of Notch signaling pathway);GO:0046331(lateral inhibition)
miR-192	ENST00000456397	ENSG00000169490	TM2D2	TM2 domain containing 2 [Source:HGNC Symbol;Acc:HGNC:24127]	NA	-11.92	0	1	1	GO:0005515(protein binding);GO:0016020(membrane);GO:0016021(integral component of membrane)
miR-192	ENST00000371177	ENSG00000162604	TM2D1	TM2 domain containing 1 [Source:HGNC Symbol;Acc:HGNC:24142]	NA	-15.7	0	1	1	GO:0001540(amyloid-beta binding);GO:0004930(G protein-coupled receptor activity);GO:0005515(protein binding);GO:0005887(integral component of plasma membrane);GO:0006915(apoptotic process);GO:0007186(G protein-coupled receptor signaling pathway);GO:0016020(membrane);GO:0016021(integral component of membrane);GO:0097190(apoptotic signaling pathway)
miR-192	ENST00000355622	ENSG00000136869	TLR4	toll like receptor 4 [Source:HGNC Symbol;Acc:HGNC:11850]	NA	-25.78	0	1	1	GO:0001530(lipopolysaccharide binding);GO:0001540(amyloid-beta binding);GO:0001726(ruffle);GO:0001875(lipopolysaccharide immune receptor activity);GO:0001891(phagocytic cup);GO:0002218(activation of innate immune response);GO:0002224(toll-like receptor signaling pathway);GO:0002246(wound healing involved in inflammatory response);GO:0002322(B cell proliferation involved in immune response);GO:000…	ko04064(NF-kappa B signaling pathway);ko04066(HIF-1 signaling pathway);ko04145(Phagosome);ko04151(PI3K-Akt signaling pathway);ko04217(Necroptosis);ko04620(Toll-like receptor signaling pathway);ko04621(NOD-like receptor signaling pathway);ko05130(Pathogenic Escherichia coli infection);ko05131(Shigellosis);ko05132(Salmonella infection);ko05133(Pertussis);ko05134(Legionellosis);ko05135(Yersinia infe…
miR-192	ENST00000366964	ENSG00000143494	VASH2	vasohibin 2 [Source:HGNC Symbol;Acc:HGNC:25723]	85	-11.7	1	1	2	GO:0000768(syncytium formation by plasma membrane fusion);GO:0001938(positive regulation of endothelial cell proliferation);GO:0003779(actin binding);GO:0004180(carboxypeptidase activity);GO:0004181(metallocarboxypeptidase activity);GO:0005515(protein binding);GO:0005576(extracellular region);GO:0005737(cytoplasm);GO:0005856(cytoskeleton);GO:0006508(proteolysis);GO:0008017(microtubule binding);GO…
miR-192	ENST00000299506	ENSG00000166402	TUB	TUB bipartite transcription factor [Source:HGNC Symbol;Acc:HGNC:12406]	77	-11.7	1	1	2	GO:0001664(G protein-coupled receptor binding);GO:0005576(extracellular region);GO:0005634(nucleus);GO:0005737(cytoplasm);GO:0005829(cytosol);GO:0005886(plasma membrane);GO:0005929(cilium);GO:0006909(phagocytosis);GO:0006910(phagocytosis, recognition);GO:0007605(sensory perception of sound);GO:0008277(regulation of G protein-coupled receptor signaling pathway);GO:0016020(membrane);GO:0042073(intr…
miR-192	ENST00000072516	ENSG00000196083	IL1RAP	interleukin 1 receptor accessory protein [Source:HGNC Symbol;Acc:HGNC:5995]	75	-11.71	1	1	2	GO:0002114(interleukin-33 receptor activity);GO:0002376(immune system process);GO:0003953(NAD+ nucleosidase activity);GO:0004908(interleukin-1 receptor activity);GO:0005149(interleukin-1 receptor binding);GO:0005576(extracellular region);GO:0005886(plasma membrane);GO:0005887(integral component of plasma membrane);GO:0006954(inflammatory response);GO:0006955(immune response);GO:0007165(signal tra…	ko04010(MAPK signaling pathway);ko04060(Cytokine-cytokine receptor interaction);ko04659(Th17 cell differentiation);ko04750(Inflammatory mediator regulation of TRP channels)
miR-192	ENST00000301324	ENSG00000167695	TLCD3A	TLC domain containing 3A [Source:HGNC Symbol;Acc:HGNC:29646]	NA	-20.85	0	1	1	GO:0005515(protein binding);GO:0005783(endoplasmic reticulum);GO:0005886(plasma membrane);GO:0008150(biological_process);GO:0016020(membrane);GO:0016021(integral component of membrane);GO:0055088(lipid homeostasis)
miR-192	ENST00000649114	ENSG00000119139	TJP2	tight junction protein 2 [Source:HGNC Symbol;Acc:HGNC:11828]	NA	-20.2	0	1	1	GO:0004385(guanylate kinase activity);GO:0005515(protein binding);GO:0005634(nucleus);GO:0005654(nucleoplasm);GO:0005829(cytosol);GO:0005886(plasma membrane);GO:0005912(adherens junction);GO:0005923(bicellular tight junction);GO:0016020(membrane);GO:0019904(protein domain specific binding);GO:0030054(cell junction);GO:0030674(protein-macromolecule adaptor activity);GO:0034109(homotypic cell-cell …	ko04530(Tight junction);ko05110(Vibrio cholerae infection)
miR-192	ENST00000266085	ENSG00000100234	TIMP3	TIMP metallopeptidase inhibitor 3 [Source:HGNC Symbol;Acc:HGNC:11822]	NA	-14.32	0	1	1	GO:0002020(protease binding);GO:0004857(enzyme inhibitor activity);GO:0005515(protein binding);GO:0005576(extracellular region);GO:0005604(basement membrane);GO:0005615(extracellular space);GO:0005634(nucleus);GO:0007601(visual perception);GO:0008191(metalloendopeptidase inhibitor activity);GO:0009725(response to hormone);GO:0010033(response to organic substance);GO:0010466(negative regulation of…	ko05205(Proteoglycans in cancer);ko05206(MicroRNAs in cancer)
miR-192	ENST00000494664	ENSG00000113845	TIMMDC1	translocase of inner mitochondrial membrane domain containing 1 [Source:HGNC Symbol;Acc:HGNC:1321]	86	NA	1	0	1	GO:0005515(protein binding);GO:0005654(nucleoplasm);GO:0005739(mitochondrion);GO:0005743(mitochondrial inner membrane);GO:0016020(membrane);GO:0016021(integral component of membrane);GO:0031966(mitochondrial membrane)
miR-192	ENST00000179259	ENSG00000078237	TIGAR	TP53 induced glycolysis regulatory phosphatase [Source:HGNC Symbol;Acc:HGNC:1185]	NA	-53.37	0	1	1	GO:0000423(mitophagy);GO:0002931(response to ischemia);GO:0003824(catalytic activity);GO:0004083(bisphosphoglycerate 2-phosphatase activity);GO:0004331(fructose-2,6-bisphosphate 2-phosphatase activity);GO:0005515(protein binding);GO:0005634(nucleus);GO:0005737(cytoplasm);GO:0005739(mitochondrion);GO:0005741(mitochondrial outer membrane);GO:0005829(cytosol);GO:0006003(fructose 2,6-bisphosphate met…	ko00051(Fructose and mannose metabolism);ko01100(Metabolic pathways);ko05230(Central carbon metabolism in cancer)
miR-192	ENST00000409968	ENSG00000144229	THSD7B	thrombospondin type 1 domain containing 7B [Source:HGNC Symbol;Acc:HGNC:29348]	70	NA	1	0	1	GO:0005886(plasma membrane);GO:0016020(membrane);GO:0016021(integral component of membrane);GO:0031532(actin cytoskeleton reorganization)
miR-192	ENST00000356447	ENSG00000151090	THRB	thyroid hormone receptor beta [Source:HGNC Symbol;Acc:HGNC:11799]	NA	-15.55	0	1	1	GO:0000122(negative regulation of transcription by RNA polymerase II);GO:0000785(chromatin);GO:0000978(RNA polymerase II cis-regulatory region sequence-specific DNA binding);GO:0000981(DNA-binding transcription factor activity, RNA polymerase II-specific);GO:0001223(transcription coactivator binding);GO:0002154(thyroid hormone mediated signaling pathway);GO:0002157(positive regulation of thyroid …	ko04080(Neuroactive ligand-receptor interaction);ko04919(Thyroid hormone signaling pathway)
miR-192	ENST00000358079	ENSG00000100296	THOC5	THO complex 5 [Source:HGNC Symbol;Acc:HGNC:19074]	NA	-10.76	0	1	1	GO:0000346(transcription export complex);GO:0000347(THO complex);GO:0000445(THO complex part of transcription export complex);GO:0000781(chromosome, telomeric region);GO:0003723(RNA binding);GO:0003729(mRNA binding);GO:0005515(protein binding);GO:0005634(nucleus);GO:0005654(nucleoplasm);GO:0005737(cytoplasm);GO:0006397(mRNA processing);GO:0006406(mRNA export from nucleus);GO:0008380(RNA splicing)…	ko03013(RNA transport)
miR-192	ENST00000511062	ENSG00000051596	THOC3	THO complex 3 [Source:HGNC Symbol;Acc:HGNC:19072]	62	NA	1	0	1	GO:0000346(transcription export complex);GO:0000445(THO complex part of transcription export complex);GO:0000781(chromosome, telomeric region);GO:0003723(RNA binding);GO:0005515(protein binding);GO:0005634(nucleus);GO:0005654(nucleoplasm);GO:0006397(mRNA processing);GO:0006406(mRNA export from nucleus);GO:0008380(RNA splicing);GO:0016020(membrane);GO:0016021(integral component of membrane);GO:001…	ko03013(RNA transport);ko03040(Spliceosome)
miR-192	ENST00000580038	ENSG00000079134	THOC1	THO complex 1 [Source:HGNC Symbol;Acc:HGNC:19070]	75	NA	1	0	1	GO:0000018(regulation of DNA recombination);GO:0000346(transcription export complex);GO:0000347(THO complex);GO:0000445(THO complex part of transcription export complex);GO:0000781(chromosome, telomeric region);GO:0003677(DNA binding);GO:0003723(RNA binding);GO:0005515(protein binding);GO:0005634(nucleus);GO:0005654(nucleoplasm);GO:0005737(cytoplasm);GO:0006396(RNA processing);GO:0006397(mRNA pro…	ko03013(RNA transport);ko03040(Spliceosome)
miR-192	ENST00000360843	ENSG00000198586	TLK1	tousled like kinase 1 [Source:HGNC Symbol;Acc:HGNC:11841]	75	-11.73	1	1	2	GO:0000166(nucleotide binding);GO:0004672(protein kinase activity);GO:0004674(protein serine/threonine kinase activity);GO:0004712(protein serine/threonine/tyrosine kinase activity);GO:0005515(protein binding);GO:0005524(ATP binding);GO:0005634(nucleus);GO:0005654(nucleoplasm);GO:0006325(chromatin organization);GO:0006468(protein phosphorylation);GO:0006886(intracellular protein transport);GO:000…
miR-192	ENST00000296125	ENSG00000163810	TGM4	transglutaminase 4 [Source:HGNC Symbol;Acc:HGNC:11780]	57	NA	1	0	1	GO:0003810(protein-glutamine gamma-glutamyltransferase activity);GO:0005737(cytoplasm);GO:0005794(Golgi apparatus);GO:0016740(transferase activity);GO:0016746(acyltransferase activity);GO:0018149(peptide cross-linking);GO:0046872(metal ion binding);GO:0062023(collagen-containing extracellular matrix);GO:0070062(extracellular exosome)
miR-192	ENST00000321217	ENSG00000176679	TGIF2LY	TGFB induced factor homeobox 2 like Y-linked [Source:HGNC Symbol;Acc:HGNC:18569]	68	NA	1	0	1	GO:0000785(chromatin);GO:0000978(RNA polymerase II cis-regulatory region sequence-specific DNA binding);GO:0000981(DNA-binding transcription factor activity, RNA polymerase II-specific);GO:0003677(DNA binding);GO:0005515(protein binding);GO:0005634(nucleus);GO:0006355(regulation of DNA-templated transcription);GO:0006357(regulation of transcription by RNA polymerase II);GO:1990837(sequence-specif…
miR-192	ENST00000343820	ENSG00000177426	TGIF1	TGFB induced factor homeobox 1 [Source:HGNC Symbol;Acc:HGNC:11776]	NA	-23.87	0	1	1	GO:0000122(negative regulation of transcription by RNA polymerase II);GO:0000785(chromatin);GO:0000978(RNA polymerase II cis-regulatory region sequence-specific DNA binding);GO:0000981(DNA-binding transcription factor activity, RNA polymerase II-specific);GO:0001227(DNA-binding transcription repressor activity, RNA polymerase II-specific);GO:0003677(DNA binding);GO:0003700(DNA-binding transcripti…	ko04350(TGF-beta signaling pathway)
miR-192	ENST00000374990	ENSG00000106799	TGFBR1	transforming growth factor beta receptor 1 [Source:HGNC Symbol;Acc:HGNC:11772]	67	NA	1	0	1	GO:0000166(nucleotide binding);GO:0001501(skeletal system development);GO:0001525(angiogenesis);GO:0001701(in utero embryonic development);GO:0001822(kidney development);GO:0001824(blastocyst development);GO:0001837(epithelial to mesenchymal transition);GO:0001935(endothelial cell proliferation);GO:0001937(negative regulation of endothelial cell proliferation);GO:0001938(positive regulation of en…	ko04010(MAPK signaling pathway);ko04060(Cytokine-cytokine receptor interaction);ko04068(FoxO signaling pathway);ko04144(Endocytosis);ko04218(Cellular senescence);ko04350(TGF-beta signaling pathway);ko04371(Apelin signaling pathway);ko04380(Osteoclast differentiation);ko04390(Hippo signaling pathway);ko04520(Adherens junction);ko04659(Th17 cell differentiation);ko04926(Relaxin signaling pathway);k…
miR-192	ENST00000556285	ENSG00000119699	TGFB3	transforming growth factor beta 3 [Source:HGNC Symbol;Acc:HGNC:11769]	NA	-21.79	0	1	1	GO:0001666(response to hypoxia);GO:0001701(in utero embryonic development);GO:0005114(type II transforming growth factor beta receptor binding);GO:0005125(cytokine activity);GO:0005160(transforming growth factor beta receptor binding);GO:0005515(protein binding);GO:0005576(extracellular region);GO:0005615(extracellular space);GO:0005634(nucleus);GO:0005737(cytoplasm);GO:0005886(plasma membrane);G…	ko04010(MAPK signaling pathway);ko04060(Cytokine-cytokine receptor interaction);ko04068(FoxO signaling pathway);ko04110(Cell cycle);ko04218(Cellular senescence);ko04350(TGF-beta signaling pathway);ko04390(Hippo signaling pathway);ko04933(AGE-RAGE signaling pathway in diabetic complications);ko05140(Leishmaniasis);ko05142(Chagas disease);ko05144(Malaria);ko05145(Toxoplasmosis);ko05146(Amoebiasis);…
miR-192	ENST00000295400	ENSG00000163235	TGFA	transforming growth factor alpha [Source:HGNC Symbol;Acc:HGNC:11765]	NA	-14.73	0	1	1	GO:0001525(angiogenesis);GO:0005154(epidermal growth factor receptor binding);GO:0005515(protein binding);GO:0005576(extracellular region);GO:0005615(extracellular space);GO:0005634(nucleus);GO:0005789(endoplasmic reticulum membrane);GO:0005886(plasma membrane);GO:0007165(signal transduction);GO:0007173(epidermal growth factor receptor signaling pathway);GO:0008083(growth factor activity);GO:0008…	ko01521(EGFR tyrosine kinase inhibitor resistance);ko04010(MAPK signaling pathway);ko04012(ErbB signaling pathway);ko04014(Ras signaling pathway);ko04151(PI3K-Akt signaling pathway);ko04915(Estrogen signaling pathway);ko05200(Pathways in cancer);ko05210(Colorectal cancer);ko05211(Renal cell carcinoma);ko05212(Pancreatic cancer);ko05214(Glioma);ko05215(Prostate cancer);ko05223(Non-small cell lung …
miR-192	ENST00000421258	ENSG00000072274	TFRC	transferrin receptor [Source:HGNC Symbol;Acc:HGNC:11763]	71	NA	1	0	1	GO:0001618(virus receptor activity);GO:0001666(response to hypoxia);GO:0001934(positive regulation of protein phosphorylation);GO:0003723(RNA binding);GO:0003725(double-stranded RNA binding);GO:0004998(transferrin receptor activity);GO:0005515(protein binding);GO:0005576(extracellular region);GO:0005615(extracellular space);GO:0005634(nucleus);GO:0005737(cytoplasm);GO:0005739(mitochondrion);GO:00…	ko04066(HIF-1 signaling pathway);ko04144(Endocytosis);ko04145(Phagosome);ko04216(Ferroptosis);ko04640(Hematopoietic cell lineage)
miR-192	ENST00000263707	ENSG00000115112	TFCP2L1	transcription factor CP2 like 1 [Source:HGNC Symbol;Acc:HGNC:17925]	NA	-15.07	0	1	1	GO:0000122(negative regulation of transcription by RNA polymerase II);GO:0000785(chromatin);GO:0000902(cell morphogenesis);GO:0000977(RNA polymerase II transcription regulatory region sequence-specific DNA binding);GO:0000978(RNA polymerase II cis-regulatory region sequence-specific DNA binding);GO:0000981(DNA-binding transcription factor activity, RNA polymerase II-specific);GO:0001228(DNA-bindi…
miR-192	ENST00000402696	ENSG00000091513	TF	transferrin [Source:HGNC Symbol;Acc:HGNC:11740]	NA	-20.28	0	1	1	GO:0001895(retina homeostasis);GO:0005515(protein binding);GO:0005576(extracellular region);GO:0005615(extracellular space);GO:0005768(endosome);GO:0005769(early endosome);GO:0005770(late endosome);GO:0005788(endoplasmic reticulum lumen);GO:0005886(plasma membrane);GO:0005905(clathrin-coated pit);GO:0006811(ion transport);GO:0006826(iron ion transport);GO:0006879(cellular iron ion homeostasis);GO…	ko04066(HIF-1 signaling pathway);ko04216(Ferroptosis);ko04978(Mineral absorption)
miR-192	ENST00000368821	ENSG00000175018	TEX36	testis expressed 36 [Source:HGNC Symbol;Acc:HGNC:31653]	89	NA	1	0	1
miR-192	ENST00000632372	ENSG00000282419	TEX13D	TEX13 family member D [Source:HGNC Symbol;Acc:HGNC:52278]	NA	-12.27	0	1	1	GO:0003729(mRNA binding);GO:0005737(cytoplasm);GO:0046872(metal ion binding)
miR-192	ENST00000265149	ENSG00000168769	TET2	tet methylcytosine dioxygenase 2 [Source:HGNC Symbol;Acc:HGNC:25941]	NA	-22.24	0	1	1	GO:0002521(leukocyte differentiation);GO:0003677(DNA binding);GO:0005515(protein binding);GO:0005634(nucleus);GO:0006211(5-methylcytosine catabolic process);GO:0006325(chromatin organization);GO:0006493(protein O-linked glycosylation);GO:0006807(nitrogen compound metabolic process);GO:0007049(cell cycle);GO:0008198(ferrous iron binding);GO:0008270(zinc ion binding);GO:0014070(response to organic …
miR-192	ENST00000564671	ENSG00000166848	TERF2IP	TERF2 interacting protein [Source:HGNC Symbol;Acc:HGNC:19246]	NA	-10.53	0	1	1	GO:0000228(nuclear chromosome);GO:0000723(telomere maintenance);GO:0000781(chromosome, telomeric region);GO:0000783(nuclear telomere cap complex);GO:0001673(male germ cell nucleus);GO:0001933(negative regulation of protein phosphorylation);GO:0005515(protein binding);GO:0005634(nucleus);GO:0005654(nucleoplasm);GO:0005694(chromosome);GO:0005737(cytoplasm);GO:0005829(cytosol);GO:0006355(regulation …
miR-192	ENST00000471684	ENSG00000129566	TEP1	telomerase associated protein 1 [Source:HGNC Symbol;Acc:HGNC:11726]	NA	-21.31	0	1	1	GO:0000166(nucleotide binding);GO:0000722(telomere maintenance via recombination);GO:0000781(chromosome, telomeric region);GO:0002039(p53 binding);GO:0003720(telomerase activity);GO:0003723(RNA binding);GO:0005515(protein binding);GO:0005524(ATP binding);GO:0005634(nucleus);GO:0005694(chromosome);GO:0005697(telomerase holoenzyme complex);GO:0005737(cytoplasm);GO:0006278(RNA-templated DNA biosynth…
miR-192	ENST00000225504	ENSG00000213246	SUPT4H1	SPT4 homolog, DSIF elongation factor subunit [Source:HGNC Symbol;Acc:HGNC:11467]	95	-11.74	1	1	2	GO:0000122(negative regulation of transcription by RNA polymerase II);GO:0000993(RNA polymerase II complex binding);GO:0005515(protein binding);GO:0005634(nucleus);GO:0005654(nucleoplasm);GO:0006325(chromatin organization);GO:0006355(regulation of DNA-templated transcription);GO:0006368(transcription elongation by RNA polymerase II promoter);GO:0006397(mRNA processing);GO:0008270(zinc ion binding…
miR-192	ENST00000380036	ENSG00000120156	TEK	TEK receptor tyrosine kinase [Source:HGNC Symbol;Acc:HGNC:11724]	NA	-16.61	0	1	1	GO:0000166(nucleotide binding);GO:0001525(angiogenesis);GO:0001725(stress fiber);GO:0001934(positive regulation of protein phosphorylation);GO:0001935(endothelial cell proliferation);GO:0001938(positive regulation of endothelial cell proliferation);GO:0002040(sprouting angiogenesis);GO:0004672(protein kinase activity);GO:0004712(protein serine/threonine/tyrosine kinase activity);GO:0004713(protei…	ko04010(MAPK signaling pathway);ko04014(Ras signaling pathway);ko04015(Rap1 signaling pathway);ko04066(HIF-1 signaling pathway);ko04151(PI3K-Akt signaling pathway);ko05323(Rheumatoid arthritis)
miR-192	ENST00000563531	ENSG00000162062	TEDC2	tubulin epsilon and delta complex 2 [Source:HGNC Symbol;Acc:HGNC:25849]	NA	-23.01	0	1	1	GO:0005515(protein binding);GO:0005737(cytoplasm);GO:0005814(centriole);GO:0005856(cytoskeleton);GO:0005929(cilium);GO:0042995(cell projection);GO:0045880(positive regulation of smoothened signaling pathway)
miR-192	ENST00000648873	ENSG00000285897	ENSG00000285897	novel transcript	88	-11.74	1	1	2	GO:0005886(plasma membrane);GO:0016020(membrane);GO:0016021(integral component of membrane);GO:0016567(protein ubiquitination);GO:0016740(transferase activity);GO:0046872(metal ion binding)
miR-192	ENST00000526866	ENSG00000004897	CDC27	cell division cycle 27 [Source:HGNC Symbol;Acc:HGNC:1728]	98	-11.74	1	1	2	GO:0005515(protein binding);GO:0005634(nucleus);GO:0005654(nucleoplasm);GO:0005680(anaphase-promoting complex);GO:0005737(cytoplasm);GO:0005813(centrosome);GO:0005819(spindle);GO:0005829(cytosol);GO:0005856(cytoskeleton);GO:0007091(metaphase/anaphase transition of mitotic cell cycle);GO:0007346(regulation of mitotic cell cycle);GO:0016020(membrane);GO:0016021(integral component of membrane);GO:00…	ko04110(Cell cycle);ko04114(Oocyte meiosis);ko04120(Ubiquitin mediated proteolysis);ko04914(Progesterone-mediated oocyte maturation);ko05166(Human T-cell leukemia virus 1 infection)
miR-192	ENST00000447648	ENSG00000205356	TECPR1	tectonin beta-propeller repeat containing 1 [Source:HGNC Symbol;Acc:HGNC:22214]	NA	-16.52	0	1	1	GO:0000421(autophagosome membrane);GO:0005515(protein binding);GO:0005654(nucleoplasm);GO:0005737(cytoplasm);GO:0005764(lysosome);GO:0005765(lysosomal membrane);GO:0006914(autophagy);GO:0008289(lipid binding);GO:0016020(membrane);GO:0016021(integral component of membrane);GO:0016043(cellular component organization);GO:0016236(macroautophagy);GO:0031410(cytoplasmic vesicle);GO:0032266(phosphatidyl…	ko05131(Shigellosis)
miR-192	ENST00000338863	ENSG00000007866	TEAD3	TEA domain transcription factor 3 [Source:HGNC Symbol;Acc:HGNC:11716]	NA	-17.47	0	1	1	GO:0000785(chromatin);GO:0000978(RNA polymerase II cis-regulatory region sequence-specific DNA binding);GO:0000981(DNA-binding transcription factor activity, RNA polymerase II-specific);GO:0003677(DNA binding);GO:0003700(DNA-binding transcription factor activity);GO:0005515(protein binding);GO:0005634(nucleus);GO:0005654(nucleoplasm);GO:0005667(transcription regulator complex);GO:0006355(regulati…	ko04390(Hippo signaling pathway);ko04392(Hippo signaling pathway - multiple species)
miR-192	ENST00000251864	ENSG00000095627	TDRD1	tudor domain containing 1 [Source:HGNC Symbol;Acc:HGNC:11712]	NA	-16.34	0	1	1	GO:0005737(cytoplasm);GO:0007281(germ cell development);GO:0007283(spermatogenesis);GO:0030154(cell differentiation);GO:0030719(P granule organization);GO:0031047(gene silencing by RNA);GO:0033391(chromatoid body);GO:0034587(piRNA metabolic process);GO:0043046(DNA methylation involved in gamete generation);GO:0043186(P granule);GO:0046872(metal ion binding);GO:0051321(meiotic cell cycle);GO:00715…
miR-192	ENST00000545686	ENSG00000042088	TDP1	tyrosyl-DNA phosphodiesterase 1 [Source:HGNC Symbol;Acc:HGNC:18884]	NA	-24.63	0	1	1	GO:0000012(single strand break repair);GO:0003690(double-stranded DNA binding);GO:0003697(single-stranded DNA binding);GO:0004518(nuclease activity);GO:0004527(exonuclease activity);GO:0005515(protein binding);GO:0005634(nucleus);GO:0005654(nucleoplasm);GO:0005737(cytoplasm);GO:0005886(plasma membrane);GO:0006281(DNA repair);GO:0006302(double-strand break repair);GO:0006974(cellular response to D…
miR-192	ENST00000370238	ENSG00000023909	GCLM	glutamate-cysteine ligase modifier subunit [Source:HGNC Symbol;Acc:HGNC:4312]	87	-11.77	1	1	2	GO:0004357(glutamate-cysteine ligase activity);GO:0005515(protein binding);GO:0005829(cytosol);GO:0006534(cysteine metabolic process);GO:0006536(glutamate metabolic process);GO:0006749(glutathione metabolic process);GO:0006750(glutathione biosynthetic process);GO:0006979(response to oxidative stress);GO:0007568(aging);GO:0007584(response to nutrient);GO:0008637(apoptotic mitochondrial changes);GO…	ko00270(Cysteine and methionine metabolism);ko00480(Glutathione metabolism);ko01100(Metabolic pathways);ko01240(Biosynthesis of cofactors);ko04216(Ferroptosis)
miR-192	ENST00000360506	ENSG00000174606	ANGEL2	angel homolog 2 [Source:HGNC Symbol;Acc:HGNC:30534]	92	-11.77	1	1	2	GO:0000175(3'-5'-exoribonuclease activity);GO:0003730(mRNA 3'-UTR binding);GO:0003824(catalytic activity);GO:0005737(cytoplasm);GO:0015030(Cajal body);GO:0045930(negative regulation of mitotic cell cycle);GO:0070935(3'-UTR-mediated mRNA stabilization);GO:0090503(RNA phosphodiester bond hydrolysis, exonucleolytic)
miR-192	ENST00000546625	ENSG00000166046	TCP11L2	t-complex 11 like 2 [Source:HGNC Symbol;Acc:HGNC:28627]	NA	-17.78	0	1	1	GO:0005515(protein binding);GO:0007165(signal transduction)
miR-192	ENST00000300258	ENSG00000242220	TCP10L	t-complex 10 like [Source:HGNC Symbol;Acc:HGNC:11657]	NA	-16.03	0	1	1	GO:0000122(negative regulation of transcription by RNA polymerase II);GO:0003352(regulation of cilium movement);GO:0003714(transcription corepressor activity);GO:0005515(protein binding);GO:0005634(nucleus);GO:0005814(centriole);GO:0042802(identical protein binding);GO:0043621(protein self-association);GO:0140297(DNA-binding transcription factor binding)
miR-192	ENST00000312777	ENSG00000139437	TCHP	trichoplein keratin filament binding [Source:HGNC Symbol;Acc:HGNC:28135]	71	NA	1	0	1	GO:0005515(protein binding);GO:0005737(cytoplasm);GO:0005739(mitochondrion);GO:0005813(centrosome);GO:0005829(cytosol);GO:0005856(cytoskeleton);GO:0005882(intermediate filament);GO:0005886(plasma membrane);GO:0006915(apoptotic process);GO:0016020(membrane);GO:0030030(cell projection organization);GO:0030054(cell junction);GO:0030057(desmosome);GO:0030308(negative regulation of cell growth);GO:004…
miR-192	ENST00000341170	ENSG00000136925	TSTD2	thiosulfate sulfurtransferase like domain containing 2 [Source:HGNC Symbol;Acc:HGNC:30087]	74	-11.8	1	1	2	GO:0003674(molecular_function);GO:0005515(protein binding);GO:0005575(cellular_component);GO:0008150(biological_process)
miR-192	ENST00000354452	ENSG00000196628	TCF4	transcription factor 4 [Source:HGNC Symbol;Acc:HGNC:11634]	NA	-15.8	0	1	1	GO:0000785(chromatin);GO:0000978(RNA polymerase II cis-regulatory region sequence-specific DNA binding);GO:0000981(DNA-binding transcription factor activity, RNA polymerase II-specific);GO:0001093(TFIIB-class transcription factor binding);GO:0001228(DNA-binding transcription activator activity, RNA polymerase II-specific);GO:0003677(DNA binding);GO:0003700(DNA-binding transcription factor activit…
miR-192	ENST00000237316	ENSG00000118526	TCF21	transcription factor 21 [Source:HGNC Symbol;Acc:HGNC:11632]	NA	-13.61	0	1	1	GO:0000122(negative regulation of transcription by RNA polymerase II);GO:0000785(chromatin);GO:0000977(RNA polymerase II transcription regulatory region sequence-specific DNA binding);GO:0000981(DNA-binding transcription factor activity, RNA polymerase II-specific);GO:0001227(DNA-binding transcription repressor activity, RNA polymerase II-specific);GO:0001228(DNA-binding transcription activator a…
miR-192	ENST00000234827	ENSG00000116205	TCEANC2	transcription elongation factor A N-terminal and central domain containing 2 [Source:HGNC Symbol;Acc:HGNC:26494]	NA	-15.62	0	1	1	GO:0005515(protein binding);GO:0005634(nucleus);GO:0006351(DNA-templated transcription)
miR-192	ENST00000380600	ENSG00000176896	TCEANC	transcription elongation factor A N-terminal and central domain containing [Source:HGNC Symbol;Acc:HGNC:28277]	NA	-14.06	0	1	1	GO:0005515(protein binding);GO:0005634(nucleus);GO:0006351(DNA-templated transcription)
miR-192	ENST00000268802	ENSG00000141101	NOB1	NIN1 (RPN12) binding protein 1 homolog [Source:HGNC Symbol;Acc:HGNC:29540]	69	-11.8	1	1	2	GO:0000469(cleavage involved in rRNA processing);GO:0004518(nuclease activity);GO:0004519(endonuclease activity);GO:0004521(endoribonuclease activity);GO:0005515(protein binding);GO:0005634(nucleus);GO:0005654(nucleoplasm);GO:0005829(cytosol);GO:0006364(rRNA processing);GO:0007601(visual perception);GO:0016787(hydrolase activity);GO:0030490(maturation of SSU-rRNA);GO:0030688(preribosome, small su…	ko03008(Ribosome biogenesis in eukaryotes)
miR-192	ENST00000359500	ENSG00000184058	TBX1	T-box transcription factor 1 [Source:HGNC Symbol;Acc:HGNC:11592]	50	NA	1	0	1	GO:0000785(chromatin);GO:0000978(RNA polymerase II cis-regulatory region sequence-specific DNA binding);GO:0000981(DNA-binding transcription factor activity, RNA polymerase II-specific);GO:0001525(angiogenesis);GO:0001568(blood vessel development);GO:0001708(cell fate specification);GO:0001755(neural crest cell migration);GO:0001934(positive regulation of protein phosphorylation);GO:0001945(lymph…
miR-192	ENST00000380961	ENSG00000101849	TBL1X	transducin beta like 1 X-linked [Source:HGNC Symbol;Acc:HGNC:11585]	NA	-16.29	0	1	1	GO:0000118(histone deacetylase complex);GO:0000122(negative regulation of transcription by RNA polymerase II);GO:0000976(transcription cis-regulatory region binding);GO:0003714(transcription corepressor activity);GO:0005515(protein binding);GO:0005634(nucleus);GO:0005654(nucleoplasm);GO:0006357(regulation of transcription by RNA polymerase II);GO:0006508(proteolysis);GO:0007605(sensory perception…	ko04310(Wnt signaling pathway)
miR-192	ENST00000368417	ENSG00000188580	NKAIN2	sodium/potassium transporting ATPase interacting 2 [Source:HGNC Symbol;Acc:HGNC:16443]	88	-11.81	1	1	2	GO:0002028(regulation of sodium ion transport);GO:0005886(plasma membrane);GO:0016020(membrane);GO:0016021(integral component of membrane)
miR-192	ENST00000244020	ENSG00000124193	SRSF6	serine and arginine rich splicing factor 6 [Source:HGNC Symbol;Acc:HGNC:10788]	91	-11.85	1	1	2	GO:0000380(alternative mRNA splicing, via spliceosome);GO:0000381(regulation of alternative mRNA splicing, via spliceosome);GO:0000398(mRNA splicing, via spliceosome);GO:0003676(nucleic acid binding);GO:0003723(RNA binding);GO:0003729(mRNA binding);GO:0005515(protein binding);GO:0005634(nucleus);GO:0005654(nucleoplasm);GO:0006376(mRNA splice site selection);GO:0006397(mRNA processing);GO:0008380(…	ko03040(Spliceosome);ko05168(Herpes simplex virus 1 infection)
miR-192	ENST00000539867	ENSG00000111490	TBC1D30	TBC1 domain family member 30 [Source:HGNC Symbol;Acc:HGNC:29164]	NA	-10.46	0	1	1	GO:0005096(GTPase activator activity);GO:0005515(protein binding);GO:0005829(cytosol);GO:0005886(plasma membrane);GO:0005929(cilium);GO:0016020(membrane);GO:0031267(small GTPase binding);GO:0036064(ciliary basal body);GO:0043547(positive regulation of GTPase activity);GO:0090630(activation of GTPase activity);GO:1902018(negative regulation of cilium assembly)
miR-192	ENST00000534521	ENSG00000137713	PPP2R1B	protein phosphatase 2 scaffold subunit Abeta [Source:HGNC Symbol;Acc:HGNC:9303]	95	-11.85	1	1	2	GO:0000159(protein phosphatase type 2A complex);GO:0005515(protein binding);GO:0005737(cytoplasm);GO:0006470(protein dephosphorylation);GO:0019888(protein phosphatase regulator activity);GO:0045121(membrane raft);GO:0050790(regulation of catalytic activity);GO:0060561(apoptotic process involved in morphogenesis);GO:0070062(extracellular exosome);GO:2001241(positive regulation of extrinsic apoptot…	ko03015(mRNA surveillance pathway);ko04071(Sphingolipid signaling pathway);ko04114(Oocyte meiosis);ko04151(PI3K-Akt signaling pathway);ko04152(AMPK signaling pathway);ko04261(Adrenergic signaling in cardiomyocytes);ko04350(TGF-beta signaling pathway);ko04390(Hippo signaling pathway);ko04530(Tight junction);ko04728(Dopaminergic synapse);ko04730(Long-term depression);ko05142(Chagas disease);ko05160…
miR-192	ENST00000576768	ENSG00000167291	TBC1D16	TBC1 domain family member 16 [Source:HGNC Symbol;Acc:HGNC:28356]	71	NA	1	0	1	GO:0001919(regulation of receptor recycling);GO:0005096(GTPase activator activity);GO:0005515(protein binding);GO:0005769(early endosome);GO:0005829(cytosol);GO:0090630(activation of GTPase activity)
miR-192	ENST00000637208	ENSG00000116641	DOCK7	dedicator of cytokinesis 7 [Source:HGNC Symbol;Acc:HGNC:19190]	89	-11.86	1	1	2	GO:0000226(microtubule cytoskeleton organization);GO:0005085(guanyl-nucleotide exchange factor activity);GO:0005515(protein binding);GO:0005925(focal adhesion);GO:0007264(small GTPase mediated signal transduction);GO:0007399(nervous system development);GO:0007409(axonogenesis);GO:0008180(COP9 signalosome);GO:0022027(interkinetic nuclear migration);GO:0030154(cell differentiation);GO:0030424(axon)…
miR-192	ENST00000355962	ENSG00000198650	TAT	tyrosine aminotransferase [Source:HGNC Symbol;Acc:HGNC:11573]	NA	-11.67	0	1	1	GO:0003824(catalytic activity);GO:0004838(L-tyrosine:2-oxoglutarate aminotransferase activity);GO:0005515(protein binding);GO:0005575(cellular_component);GO:0005739(mitochondrion);GO:0005829(cytosol);GO:0006103(2-oxoglutarate metabolic process);GO:0006520(cellular amino acid metabolic process);GO:0006536(glutamate metabolic process);GO:0006559(L-phenylalanine catabolic process);GO:0006572(tyrosin…	ko00130(Ubiquinone and other terpenoid-quinone biosynthesis);ko00270(Cysteine and methionine metabolism);ko00350(Tyrosine metabolism);ko00360(Phenylalanine metabolism);ko00400(Phenylalanine, tyrosine and tryptophan biosynthesis);ko01100(Metabolic pathways)
miR-192	ENST00000539112	ENSG00000185418	TARS3	threonyl-tRNA synthetase 3 [Source:HGNC Symbol;Acc:HGNC:24728]	NA	-12.62	0	1	1	GO:0000166(nucleotide binding);GO:0003674(molecular_function);GO:0004812(aminoacyl-tRNA ligase activity);GO:0004829(threonine-tRNA ligase activity);GO:0005515(protein binding);GO:0005524(ATP binding);GO:0005575(cellular_component);GO:0005634(nucleus);GO:0005737(cytoplasm);GO:0006399(tRNA metabolic process);GO:0006412(translation);GO:0006418(tRNA aminoacylation for protein translation);GO:0006435(…	ko00970(Aminoacyl-tRNA biosynthesis)
miR-192	ENST00000262646	ENSG00000104388	RAB2A	RAB2A, member RAS oncogene family [Source:HGNC Symbol;Acc:HGNC:9763]	98	-11.88	1	1	2	GO:0000139(Golgi membrane);GO:0000166(nucleotide binding);GO:0003924(GTPase activity);GO:0005515(protein binding);GO:0005525(GTP binding);GO:0005634(nucleus);GO:0005765(lysosomal membrane);GO:0005783(endoplasmic reticulum);GO:0005789(endoplasmic reticulum membrane);GO:0005794(Golgi apparatus);GO:0005829(cytosol);GO:0006888(endoplasmic reticulum to Golgi vesicle-mediated transport);GO:0007030(Golg…	ko04152(AMPK signaling pathway)
miR-192	ENST00000699659	ENSG00000231925	TAPBP	TAP binding protein [Source:HGNC Symbol;Acc:HGNC:11566]	NA	-18.05	0	1	1	GO:0000139(Golgi membrane);GO:0002397(MHC class I protein complex assembly);GO:0002398(MHC class Ib protein complex assembly);GO:0002502(peptide antigen assembly with MHC class I protein complex);GO:0003823(antigen binding);GO:0005515(protein binding);GO:0005783(endoplasmic reticulum);GO:0005789(endoplasmic reticulum membrane);GO:0006890(retrograde vesicle-mediated transport, Golgi to endoplasmic…	ko04612(Antigen processing and presentation);ko05163(Human cytomegalovirus infection);ko05168(Herpes simplex virus 1 infection);ko05169(Epstein-Barr virus infection);ko05170(Human immunodeficiency virus 1 infection)
miR-192	ENST00000284486	ENSG00000154319	FAM167A	family with sequence similarity 167 member A [Source:HGNC Symbol;Acc:HGNC:15549]	69	-11.91	1	1	2	GO:0005515(protein binding)
miR-192	ENST00000441987	ENSG00000136560	TANK	TRAF family member associated NFKB activator [Source:HGNC Symbol;Acc:HGNC:11562]	69	NA	1	0	1	GO:0004843(cysteine-type deubiquitinase activity);GO:0005515(protein binding);GO:0005737(cytoplasm);GO:0005829(cytosol);GO:0006974(cellular response to DNA damage stimulus);GO:0007165(signal transduction);GO:0007249(I-kappaB kinase/NF-kappaB signaling);GO:0031625(ubiquitin protein ligase binding);GO:0032991(protein-containing complex);GO:0035800(deubiquitinase activator activity);GO:0043124(negat…	ko04140(Autophagy - animal);ko04621(NOD-like receptor signaling pathway);ko04622(RIG-I-like receptor signaling pathway);ko05014(Amyotrophic lateral sclerosis);ko05022(Pathways of neurodegeneration - multiple diseases)
miR-192	ENST00000296603	ENSG00000164187	LMBRD2	LMBR1 domain containing 2 [Source:HGNC Symbol;Acc:HGNC:25287]	61	-11.93	1	1	2	GO:0005886(plasma membrane);GO:0016020(membrane);GO:0016021(integral component of membrane);GO:0071875(adrenergic receptor signaling pathway)
miR-192	ENST00000323981	ENSG00000166012	TAF1D	TATA-box binding protein associated factor, RNA polymerase I subunit D [Source:HGNC Symbol;Acc:HGNC:28759]	NA	-12.9	0	1	1	GO:0003677(DNA binding);GO:0005515(protein binding);GO:0005634(nucleus);GO:0005654(nucleoplasm);GO:0005668(RNA polymerase transcription factor SL1 complex);GO:0005730(nucleolus);GO:0005829(cytosol);GO:0006355(regulation of DNA-templated transcription);GO:0006396(RNA processing);GO:0034451(centriolar satellite);GO:0042802(identical protein binding);GO:0072686(mitotic spindle)
miR-192	ENST00000305249	ENSG00000115353	TACR1	tachykinin receptor 1 [Source:HGNC Symbol;Acc:HGNC:11526]	NA	-17.81	0	1	1	GO:0002118(aggressive behavior);GO:0002526(acute inflammatory response);GO:0002687(positive regulation of leukocyte migration);GO:0003051(angiotensin-mediated drinking behavior);GO:0004930(G protein-coupled receptor activity);GO:0004995(tachykinin receptor activity);GO:0005515(protein binding);GO:0005737(cytoplasm);GO:0005886(plasma membrane);GO:0005887(integral component of plasma membrane);GO:0…	ko04020(Calcium signaling pathway);ko04080(Neuroactive ligand-receptor interaction)
miR-192	ENST00000651817	ENSG00000013810	TACC3	transforming acidic coiled-coil containing protein 3 [Source:HGNC Symbol;Acc:HGNC:11524]	NA	-15.54	0	1	1	GO:0000226(microtubule cytoskeleton organization);GO:0000922(spindle pole);GO:0005515(protein binding);GO:0005737(cytoplasm);GO:0005815(microtubule organizing center);GO:0005819(spindle);GO:0005829(cytosol);GO:0005856(cytoskeleton);GO:0007049(cell cycle);GO:0007052(mitotic spindle organization);GO:0007091(metaphase/anaphase transition of mitotic cell cycle);GO:0008283(cell population proliferatio…	ko03013(RNA transport)
miR-192	ENST00000288422	ENSG00000157625	TAB3	TGF-beta activated kinase 1 (MAP3K7) binding protein 3 [Source:HGNC Symbol;Acc:HGNC:30681]	52	NA	1	0	1	GO:0005515(protein binding);GO:0005829(cytosol);GO:0005886(plasma membrane);GO:0008270(zinc ion binding);GO:0010008(endosome membrane);GO:0010507(negative regulation of autophagy);GO:0043123(positive regulation of I-kappaB kinase/NF-kappaB signaling);GO:0043130(ubiquitin binding);GO:0046872(metal ion binding);GO:0070062(extracellular exosome);GO:0070530(K63-linked polyubiquitin modification-depen…	ko04064(NF-kappa B signaling pathway);ko04621(NOD-like receptor signaling pathway);ko04657(IL-17 signaling pathway);ko04668(TNF signaling pathway);ko05130(Pathogenic Escherichia coli infection);ko05131(Shigellosis);ko05132(Salmonella infection)
miR-192	ENST00000338700	ENSG00000109654	TRIM2	tripartite motif containing 2 [Source:HGNC Symbol;Acc:HGNC:15974]	74	-11.94	1	1	2	GO:0000209(protein polyubiquitination);GO:0004842(ubiquitin-protein transferase activity);GO:0005515(protein binding);GO:0005737(cytoplasm);GO:0008270(zinc ion binding);GO:0016567(protein ubiquitination);GO:0016740(transferase activity);GO:0043161(proteasome-mediated ubiquitin-dependent protein catabolic process);GO:0043523(regulation of neuron apoptotic process);GO:0046872(metal ion binding);GO:…
miR-192	ENST00000562955	ENSG00000198198	SZT2	SZT2 subunit of KICSTOR complex [Source:HGNC Symbol;Acc:HGNC:29040]	NA	-21.38	0	1	1	GO:0003674(molecular_function);GO:0005515(protein binding);GO:0005764(lysosome);GO:0005765(lysosomal membrane);GO:0005777(peroxisome);GO:0007417(central nervous system development);GO:0009791(post-embryonic development);GO:0016020(membrane);GO:0021540(corpus callosum morphogenesis);GO:0031667(response to nutrient levels);GO:0034198(cellular response to amino acid starvation);GO:0042149(cellular r…
miR-192	ENST00000329411	ENSG00000124812	CRISP1	cysteine rich secretory protein 1 [Source:HGNC Symbol;Acc:HGNC:304]	93	-11.94	1	1	2	GO:0005246(calcium channel regulator activity);GO:0005576(extracellular region);GO:0005615(extracellular space);GO:0005634(nucleus);GO:0007339(binding of sperm to zona pellucida);GO:0007342(fusion of sperm to egg plasma membrane involved in single fertilization);GO:0060046(regulation of acrosome reaction)
miR-192	ENST00000524820	ENSG00000170743	SYT9	synaptotagmin 9 [Source:HGNC Symbol;Acc:HGNC:19265]	NA	-10.4	0	1	1	GO:0000149(SNARE binding);GO:0001786(phosphatidylserine binding);GO:0005509(calcium ion binding);GO:0005515(protein binding);GO:0005544(calcium-dependent phospholipid binding);GO:0005546(phosphatidylinositol-4,5-bisphosphate binding);GO:0005886(plasma membrane);GO:0014059(regulation of dopamine secretion);GO:0016020(membrane);GO:0016021(integral component of membrane);GO:0016192(vesicle-mediated …
miR-192	ENST00000287611	ENSG00000113889	KNG1	kininogen 1 [Source:HGNC Symbol;Acc:HGNC:6383]	64	-11.95	1	1	2	GO:0004866(endopeptidase inhibitor activity);GO:0004869(cysteine-type endopeptidase inhibitor activity);GO:0005102(signaling receptor binding);GO:0005515(protein binding);GO:0005576(extracellular region);GO:0005615(extracellular space);GO:0005788(endoplasmic reticulum lumen);GO:0005886(plasma membrane);GO:0006954(inflammatory response);GO:0007162(negative regulation of cell adhesion);GO:0007204(p…	ko04022(cGMP-PKG signaling pathway);ko04071(Sphingolipid signaling pathway);ko04080(Neuroactive ligand-receptor interaction);ko04610(Complement and coagulation cascades);ko04750(Inflammatory mediator regulation of TRP channels);ko04810(Regulation of actin cytoskeleton);ko05142(Chagas disease);ko05143(African trypanosomiasis);ko05200(Pathways in cancer)
miR-192	ENST00000555409	ENSG00000139973	SYT16	synaptotagmin 16 [Source:HGNC Symbol;Acc:HGNC:23142]	NA	-18.82	0	1	1	GO:0005515(protein binding);GO:0005543(phospholipid binding);GO:0006887(exocytosis);GO:0016020(membrane);GO:0016021(integral component of membrane);GO:0042802(identical protein binding)
miR-192	ENST00000615923	ENSG00000277758	SYT15B	synaptotagmin 15B [Source:HGNC Symbol;Acc:HGNC:51487]	NA	-13.33	0	1	1	GO:0016020(membrane);GO:0016021(integral component of membrane)
miR-192	ENST00000374321	ENSG00000204176	SYT15	synaptotagmin 15 [Source:HGNC Symbol;Acc:HGNC:17167]	NA	-13.33	0	1	1	GO:0000149(SNARE binding);GO:0001786(phosphatidylserine binding);GO:0005509(calcium ion binding);GO:0005515(protein binding);GO:0005544(calcium-dependent phospholipid binding);GO:0005886(plasma membrane);GO:0014059(regulation of dopamine secretion);GO:0016020(membrane);GO:0016021(integral component of membrane);GO:0016192(vesicle-mediated transport);GO:0017156(calcium-ion regulated exocytosis);GO…
miR-192	ENST00000399639	ENSG00000143469	SYT14	synaptotagmin 14 [Source:HGNC Symbol;Acc:HGNC:23143]	NA	-17.56	0	1	1	GO:0016020(membrane);GO:0016021(integral component of membrane)
miR-192	ENST00000216445	ENSG00000100557	CCDC198	coiled-coil domain containing 198 [Source:HGNC Symbol;Acc:HGNC:20189]	69	-11.96	1	1	2	GO:0005515(protein binding)
miR-192	ENST00000394243	ENSG00000171992	SYNPO	synaptopodin [Source:HGNC Symbol;Acc:HGNC:30672]	NA	-16.33	0	1	1	GO:0001725(stress fiber);GO:0003779(actin binding);GO:0005515(protein binding);GO:0005634(nucleus);GO:0005737(cytoplasm);GO:0005829(cytosol);GO:0005856(cytoskeleton);GO:0005886(plasma membrane);GO:0005923(bicellular tight junction);GO:0014069(postsynaptic density);GO:0015629(actin cytoskeleton);GO:0030018(Z disc);GO:0030054(cell junction);GO:0032233(positive regulation of actin filament bundle as…	ko04530(Tight junction)
miR-192	ENST00000328642	ENSG00000182253	SYNM	synemin [Source:HGNC Symbol;Acc:HGNC:24466]	NA	-10.38	0	1	1	GO:0005200(structural constituent of cytoskeleton);GO:0005515(protein binding);GO:0005737(cytoplasm);GO:0005856(cytoskeleton);GO:0005882(intermediate filament);GO:0005912(adherens junction);GO:0008307(structural constituent of muscle);GO:0016020(membrane);GO:0017166(vinculin binding);GO:0019215(intermediate filament binding);GO:0030054(cell junction);GO:0031443(fast-twitch skeletal muscle fiber c…
miR-192	ENST00000570682	ENSG00000180269	GPR139	G protein-coupled receptor 139 [Source:HGNC Symbol;Acc:HGNC:19995]	81	-11.99	1	1	2	GO:0004930(G protein-coupled receptor activity);GO:0005886(plasma membrane);GO:0007165(signal transduction);GO:0007186(G protein-coupled receptor signaling pathway);GO:0007200(phospholipase C-activating G protein-coupled receptor signaling pathway);GO:0007218(neuropeptide signaling pathway);GO:0008188(neuropeptide receptor activity);GO:0016020(membrane);GO:0016021(integral component of membrane);…
miR-192	ENST00000557275	ENSG00000176438	SYNE3	spectrin repeat containing nuclear envelope family member 3 [Source:HGNC Symbol;Acc:HGNC:19861]	NA	-22.61	0	1	1	GO:0005515(protein binding);GO:0005634(nucleus);GO:0005635(nuclear envelope);GO:0005640(nuclear outer membrane);GO:0005737(cytoplasm);GO:0005783(endoplasmic reticulum);GO:0005791(rough endoplasmic reticulum);GO:0007010(cytoskeleton organization);GO:0007097(nuclear migration);GO:0008092(cytoskeletal protein binding);GO:0008360(regulation of cell shape);GO:0016020(membrane);GO:0016021(integral comp…
miR-192	ENST00000674144	ENSG00000054654	SYNE2	spectrin repeat containing nuclear envelope protein 2 [Source:HGNC Symbol;Acc:HGNC:17084]	NA	-22.92	0	1	1	GO:0003779(actin binding);GO:0005515(protein binding);GO:0005634(nucleus);GO:0005635(nuclear envelope);GO:0005640(nuclear outer membrane);GO:0005654(nucleoplasm);GO:0005737(cytoplasm);GO:0005739(mitochondrion);GO:0005856(cytoskeleton);GO:0005886(plasma membrane);GO:0005925(focal adhesion);GO:0007097(nuclear migration);GO:0016020(membrane);GO:0016021(integral component of membrane);GO:0016529(sarc…
miR-192	ENST00000355238	ENSG00000135316	SYNCRIP	synaptotagmin binding cytoplasmic RNA interacting protein [Source:HGNC Symbol;Acc:HGNC:16918]	NA	-11.09	0	1	1	GO:0000398(mRNA splicing, via spliceosome);GO:0001649(osteoblast differentiation);GO:0003676(nucleic acid binding);GO:0003723(RNA binding);GO:0003729(mRNA binding);GO:0005515(protein binding);GO:0005634(nucleus);GO:0005654(nucleoplasm);GO:0005681(spliceosomal complex);GO:0005737(cytoplasm);GO:0005783(endoplasmic reticulum);GO:0005829(cytosol);GO:0006396(RNA processing);GO:0006397(mRNA processing)…
miR-192	ENST00000358763	ENSG00000185666	SYN3	synapsin III [Source:HGNC Symbol;Acc:HGNC:11496]	NA	-18.03	0	1	1	GO:0000166(nucleotide binding);GO:0005524(ATP binding);GO:0007269(neurotransmitter secretion);GO:0008021(synaptic vesicle);GO:0014069(postsynaptic density);GO:0016020(membrane);GO:0030054(cell junction);GO:0030672(synaptic vesicle membrane);GO:0031410(cytoplasmic vesicle);GO:0032228(regulation of synaptic transmission, GABAergic);GO:0045202(synapse);GO:0097091(synaptic vesicle clustering);GO:0098…
miR-192	ENST00000380155	ENSG00000169895	SYAP1	synapse associated protein 1 [Source:HGNC Symbol;Acc:HGNC:16273]	84	NA	1	0	1	GO:0005515(protein binding);GO:0005634(nucleus);GO:0005654(nucleoplasm);GO:0005737(cytoplasm);GO:0005794(Golgi apparatus);GO:0005829(cytosol);GO:0005886(plasma membrane);GO:0016020(membrane);GO:0030054(cell junction);GO:0030154(cell differentiation);GO:0030424(axon);GO:0030425(dendrite);GO:0030426(growth cone);GO:0031234(extrinsic component of cytoplasmic side of plasma membrane);GO:0032869(cellu…
miR-192	ENST00000610966	ENSG00000166111	SVOP	SV2 related protein [Source:HGNC Symbol;Acc:HGNC:25417]	NA	-21.97	0	1	1	GO:0005515(protein binding);GO:0008021(synaptic vesicle);GO:0016020(membrane);GO:0016021(integral component of membrane);GO:0022857(transmembrane transporter activity);GO:0030054(cell junction);GO:0030672(synaptic vesicle membrane);GO:0031410(cytoplasmic vesicle);GO:0045202(synapse);GO:0055085(transmembrane transport);GO:0098590(plasma membrane region)
miR-192	ENST00000502798	ENSG00000122012	SV2C	synaptic vesicle glycoprotein 2C [Source:HGNC Symbol;Acc:HGNC:30670]	NA	-20.03	0	1	1	GO:0005515(protein binding);GO:0005886(plasma membrane);GO:0006836(neurotransmitter transport);GO:0007268(chemical synaptic transmission);GO:0008021(synaptic vesicle);GO:0016020(membrane);GO:0016021(integral component of membrane);GO:0022857(transmembrane transporter activity);GO:0030054(cell junction);GO:0030285(integral component of synaptic vesicle membrane);GO:0030672(synaptic vesicle membran…	ko04512(ECM-receptor interaction)
miR-192	ENST00000309558	ENSG00000173705	SUSD5	sushi domain containing 5 [Source:HGNC Symbol;Acc:HGNC:29061]	58	NA	1	0	1	GO:0005540(hyaluronic acid binding);GO:0007155(cell adhesion);GO:0007219(Notch signaling pathway);GO:0016020(membrane);GO:0016021(integral component of membrane)
miR-192	ENST00000337768	ENSG00000119760	SUPT7L	SPT7 like, STAGA complex subunit gamma [Source:HGNC Symbol;Acc:HGNC:30632]	NA	-18.93	0	1	1	GO:0000124(SAGA complex);GO:0003713(transcription coactivator activity);GO:0005515(protein binding);GO:0005634(nucleus);GO:0005654(nucleoplasm);GO:0006282(regulation of DNA repair);GO:0035521(monoubiquitinated histone deubiquitination);GO:0035522(monoubiquitinated histone H2A deubiquitination);GO:0043484(regulation of RNA splicing);GO:0043966(histone H3 acetylation);GO:0045893(positive regulation…
miR-192	ENST00000354914	ENSG00000168079	SCARA5	scavenger receptor class A member 5 [Source:HGNC Symbol;Acc:HGNC:28701]	52	-12.01	1	1	2	GO:0005044(scavenger receptor activity);GO:0005515(protein binding);GO:0005886(plasma membrane);GO:0005887(integral component of plasma membrane);GO:0006811(ion transport);GO:0006879(cellular iron ion homeostasis);GO:0006897(endocytosis);GO:0009897(external side of plasma membrane);GO:0009986(cell surface);GO:0016020(membrane);GO:0016021(integral component of membrane);GO:0034605(cellular respons…
miR-192	ENST00000325870	ENSG00000176399	DMRTA1	DMRT like family A1 [Source:HGNC Symbol;Acc:HGNC:13826]	88	-12.01	1	1	2	GO:0000785(chromatin);GO:0000978(RNA polymerase II cis-regulatory region sequence-specific DNA binding);GO:0000981(DNA-binding transcription factor activity, RNA polymerase II-specific);GO:0001541(ovarian follicle development);GO:0003677(DNA binding);GO:0005515(protein binding);GO:0005634(nucleus);GO:0006355(regulation of DNA-templated transcription);GO:0006357(regulation of transcription by RNA …
miR-192	ENST00000476352	ENSG00000100503	NIN	ninein [Source:HGNC Symbol;Acc:HGNC:14906]	95	-12.02	1	1	2	GO:0000166(nucleotide binding);GO:0000242(pericentriolar material);GO:0000922(spindle pole);GO:0005509(calcium ion binding);GO:0005515(protein binding);GO:0005525(GTP binding);GO:0005654(nucleoplasm);GO:0005730(nucleolus);GO:0005737(cytoplasm);GO:0005813(centrosome);GO:0005814(centriole);GO:0005815(microtubule organizing center);GO:0005856(cytoskeleton);GO:0005874(microtubule);GO:0005881(cytoplas…
miR-192	ENST00000314752	ENSG00000196502	SULT1A1	sulfotransferase family 1A member 1 [Source:HGNC Symbol;Acc:HGNC:11453]	NA	-16.49	0	1	1	GO:0004062(aryl sulfotransferase activity);GO:0005515(protein binding);GO:0005737(cytoplasm);GO:0005829(cytosol);GO:0006068(ethanol catabolic process);GO:0006584(catecholamine metabolic process);GO:0006629(lipid metabolic process);GO:0006805(xenobiotic metabolic process);GO:0008146(sulfotransferase activity);GO:0008202(steroid metabolic process);GO:0008210(estrogen metabolic process);GO:0009308(a…	ko05204(Chemical carcinogenesis)
miR-192	ENST00000610020	ENSG00000122484	RPAP2	RNA polymerase II associated protein 2 [Source:HGNC Symbol;Acc:HGNC:25791]	99	-12.03	1	1	2	GO:0004721(phosphoprotein phosphatase activity);GO:0004722(protein serine/threonine phosphatase activity);GO:0005515(protein binding);GO:0005634(nucleus);GO:0005654(nucleoplasm);GO:0005730(nucleolus);GO:0005737(cytoplasm);GO:0005829(cytosol);GO:0008420(RNA polymerase II CTD heptapeptide repeat phosphatase activity);GO:0009301(snRNA transcription);GO:0016591(RNA polymerase II, holoenzyme);GO:00167…
miR-192	ENST00000452918	ENSG00000064607	SUGP2	SURP and G-patch domain containing 2 [Source:HGNC Symbol;Acc:HGNC:18641]	NA	-19.72	0	1	1	GO:0003676(nucleic acid binding);GO:0003723(RNA binding);GO:0005515(protein binding);GO:0005634(nucleus);GO:0005654(nucleoplasm);GO:0006396(RNA processing);GO:0006397(mRNA processing);GO:0008380(RNA splicing);GO:0016604(nuclear body)
miR-192	ENST00000644338	ENSG00000136143	SUCLA2	succinate-CoA ligase ADP-forming subunit beta [Source:HGNC Symbol;Acc:HGNC:11448]	NA	-19.3	0	1	1	GO:0000166(nucleotide binding);GO:0000287(magnesium ion binding);GO:0003824(catalytic activity);GO:0004775(succinate-CoA ligase (ADP-forming) activity);GO:0004776(succinate-CoA ligase (GDP-forming) activity);GO:0005515(protein binding);GO:0005524(ATP binding);GO:0005737(cytoplasm);GO:0005739(mitochondrion);GO:0005759(mitochondrial matrix);GO:0006099(tricarboxylic acid cycle);GO:0006104(succinyl-C…	ko00020(Citrate cycle (TCA cycle));ko00640(Propanoate metabolism);ko01100(Metabolic pathways);ko01200(Carbon metabolism)
miR-192	ENST00000548182	ENSG00000168952	STXBP6	syntaxin binding protein 6 [Source:HGNC Symbol;Acc:HGNC:19666]	57	NA	1	0	1	GO:0000145(exocyst);GO:0005546(phosphatidylinositol-4,5-bisphosphate binding);GO:0005737(cytoplasm);GO:0005886(plasma membrane);GO:0005912(adherens junction);GO:0006887(exocytosis);GO:0006893(Golgi to plasma membrane transport);GO:0016020(membrane);GO:0035493(SNARE complex assembly);GO:0035542(regulation of SNARE complex assembly);GO:0045920(negative regulation of exocytosis);GO:0098609(cell-cell…
miR-192	ENST00000507823	ENSG00000164466	SFXN1	sideroflexin 1 [Source:HGNC Symbol;Acc:HGNC:16085]	94	-12.04	1	1	2	GO:0005515(protein binding);GO:0005739(mitochondrion);GO:0005743(mitochondrial inner membrane);GO:0006730(one-carbon metabolic process);GO:0006811(ion transport);GO:0006826(iron ion transport);GO:0006865(amino acid transport);GO:0015075(ion transmembrane transporter activity);GO:0015180(L-alanine transmembrane transporter activity);GO:0015194(L-serine transmembrane transporter activity);GO:001580…
miR-192	ENST00000376352	ENSG00000166263	STXBP4	syntaxin binding protein 4 [Source:HGNC Symbol;Acc:HGNC:19694]	NA	-40.98	0	1	1	GO:0005515(protein binding);GO:0005737(cytoplasm);GO:0006605(protein targeting);GO:0006974(cellular response to DNA damage stimulus);GO:0008286(insulin receptor signaling pathway);GO:0010827(regulation of glucose transmembrane transport);GO:0010838(positive regulation of keratinocyte proliferation);GO:0019905(syntaxin binding);GO:0031410(cytoplasmic vesicle);GO:0045335(phagocytic vesicle);GO:0050…
miR-192	ENST00000481034	ENSG00000108010	GLRX3	glutaredoxin 3 [Source:HGNC Symbol;Acc:HGNC:15987]	59	-12.04	1	1	2	GO:0002026(regulation of the force of heart contraction);GO:0003723(RNA binding);GO:0005080(protein kinase C binding);GO:0005515(protein binding);GO:0005634(nucleus);GO:0005737(cytoplasm);GO:0005829(cytosol);GO:0005938(cell cortex);GO:0006879(cellular iron ion homeostasis);GO:0010614(negative regulation of cardiac muscle hypertrophy);GO:0016226(iron-sulfur cluster assembly);GO:0030018(Z disc);GO:…
miR-192	ENST00000337979	ENSG00000166900	STX3	syntaxin 3 [Source:HGNC Symbol;Acc:HGNC:11438]	NA	-14.12	0	1	1	GO:0000149(SNARE binding);GO:0001750(photoreceptor outer segment);GO:0001917(photoreceptor inner segment);GO:0005484(SNAP receptor activity);GO:0005515(protein binding);GO:0005773(vacuole);GO:0005886(plasma membrane);GO:0005911(cell-cell junction);GO:0006836(neurotransmitter transport);GO:0006886(intracellular protein transport);GO:0006887(exocytosis);GO:0006906(vesicle fusion);GO:0008021(synapti…	ko04130(SNARE interactions in vesicular transport);ko04721(Synaptic vesicle cycle)
miR-192	ENST00000217961	ENSG00000101846	STS	steroid sulfatase [Source:HGNC Symbol;Acc:HGNC:11425]	NA	-17.92	0	1	1	GO:0008484(sulfuric ester hydrolase activity);GO:0016020(membrane);GO:0016021(integral component of membrane);GO:0016787(hydrolase activity)	ko00140(Steroid hormone biosynthesis)
miR-192	ENST00000421351	ENSG00000112378	PERP	p53 apoptosis effector related to PMP22 [Source:HGNC Symbol;Acc:HGNC:17637]	73	-12.06	1	1	2	GO:0002934(desmosome organization);GO:0005515(protein binding);GO:0005739(mitochondrion);GO:0005794(Golgi apparatus);GO:0005886(plasma membrane);GO:0005887(integral component of plasma membrane);GO:0005911(cell-cell junction);GO:0006915(apoptotic process);GO:0007155(cell adhesion);GO:0007219(Notch signaling pathway);GO:0016020(membrane);GO:0016021(integral component of membrane);GO:0030054(cell j…	ko04115(p53 signaling pathway)
miR-192	ENST00000485775	ENSG00000143093	STRIP1	striatin interacting protein 1 [Source:HGNC Symbol;Acc:HGNC:25916]	NA	-14.76	0	1	1	GO:0003674(molecular_function);GO:0005515(protein binding);GO:0005634(nucleus);GO:0005737(cytoplasm);GO:0005829(cytosol);GO:0007010(cytoskeleton organization);GO:0019901(protein kinase binding);GO:0022604(regulation of cell morphogenesis);GO:0030866(cortical actin cytoskeleton organization);GO:0031267(small GTPase binding);GO:0070062(extracellular exosome)
miR-192	ENST00000396879	ENSG00000166762	CATSPER2	cation channel sperm associated 2 [Source:HGNC Symbol;Acc:HGNC:18810]	55	-12.06	1	1	2	GO:0005216(ion channel activity);GO:0005227(calcium activated cation channel activity);GO:0005244(voltage-gated ion channel activity);GO:0005262(calcium channel activity);GO:0005515(protein binding);GO:0005886(plasma membrane);GO:0005929(cilium);GO:0006811(ion transport);GO:0006816(calcium ion transport);GO:0007283(spermatogenesis);GO:0009566(fertilization);GO:0016020(membrane);GO:0016021(integra…
miR-192	ENST00000366617	ENSG00000183780	SLC35F3	solute carrier family 35 member F3 [Source:HGNC Symbol;Acc:HGNC:23616]	87	-12.09	1	1	2	GO:0015888(thiamine transport);GO:0016020(membrane);GO:0016021(integral component of membrane)
miR-192	ENST00000553821	ENSG00000140022	STON2	stonin 2 [Source:HGNC Symbol;Acc:HGNC:30652]	NA	-10.29	0	1	1	GO:0005515(protein binding);GO:0005730(nucleolus);GO:0005737(cytoplasm);GO:0005829(cytosol);GO:0006897(endocytosis);GO:0008021(synaptic vesicle);GO:0016020(membrane);GO:0016192(vesicle-mediated transport);GO:0030054(cell junction);GO:0030100(regulation of endocytosis);GO:0030136(clathrin-coated vesicle);GO:0031410(cytoplasmic vesicle);GO:0035615(clathrin adaptor activity);GO:0036465(synaptic vesi…
miR-192	ENST00000372806	ENSG00000101109	STK4	serine/threonine kinase 4 [Source:HGNC Symbol;Acc:HGNC:11408]	NA	-12.28	0	1	1	GO:0000166(nucleotide binding);GO:0000287(magnesium ion binding);GO:0000902(cell morphogenesis);GO:0001569(branching involved in blood vessel morphogenesis);GO:0001841(neural tube formation);GO:0001934(positive regulation of protein phosphorylation);GO:0003157(endocardium development);GO:0004672(protein kinase activity);GO:0004674(protein serine/threonine kinase activity);GO:0004712(protein serin…	ko04010(MAPK signaling pathway);ko04014(Ras signaling pathway);ko04068(FoxO signaling pathway);ko05200(Pathways in cancer);ko05223(Non-small cell lung cancer)
miR-192	ENST00000419617	ENSG00000104375	STK3	serine/threonine kinase 3 [Source:HGNC Symbol;Acc:HGNC:11406]	75	NA	1	0	1	GO:0000166(nucleotide binding);GO:0000287(magnesium ion binding);GO:0001841(neural tube formation);GO:0003157(endocardium development);GO:0004672(protein kinase activity);GO:0004674(protein serine/threonine kinase activity);GO:0004712(protein serine/threonine/tyrosine kinase activity);GO:0005515(protein binding);GO:0005524(ATP binding);GO:0005634(nucleus);GO:0005737(cytoplasm);GO:0005829(cytosol)…	ko04010(MAPK signaling pathway);ko04390(Hippo signaling pathway);ko04392(Hippo signaling pathway - multiple species)
miR-192	ENST00000263955	ENSG00000081320	STK17B	serine/threonine kinase 17b [Source:HGNC Symbol;Acc:HGNC:11396]	61	NA	1	0	1	GO:0000166(nucleotide binding);GO:0004672(protein kinase activity);GO:0004674(protein serine/threonine kinase activity);GO:0004712(protein serine/threonine/tyrosine kinase activity);GO:0005524(ATP binding);GO:0005634(nucleus);GO:0005793(endoplasmic reticulum-Golgi intermediate compartment);GO:0005886(plasma membrane);GO:0006468(protein phosphorylation);GO:0006915(apoptotic process);GO:0012501(pro…
miR-192	ENST00000477474	ENSG00000109689	STIM2	stromal interaction molecule 2 [Source:HGNC Symbol;Acc:HGNC:19205]	NA	-13.82	0	1	1	GO:0002115(store-operated calcium entry);GO:0005246(calcium channel regulator activity);GO:0005509(calcium ion binding);GO:0005515(protein binding);GO:0005737(cytoplasm);GO:0005783(endoplasmic reticulum);GO:0005789(endoplasmic reticulum membrane);GO:0005886(plasma membrane);GO:0006811(ion transport);GO:0006816(calcium ion transport);GO:0006874(cellular calcium ion homeostasis);GO:0015279(store-op…	ko04020(Calcium signaling pathway)
miR-192	ENST00000355780	ENSG00000040341	STAU2	staufen double-stranded RNA binding protein 2 [Source:HGNC Symbol;Acc:HGNC:11371]	NA	-18.95	0	1	1	GO:0003723(RNA binding);GO:0003725(double-stranded RNA binding);GO:0005515(protein binding);GO:0005634(nucleus);GO:0005730(nucleolus);GO:0005737(cytoplasm);GO:0005783(endoplasmic reticulum);GO:0005874(microtubule);GO:0010468(regulation of gene expression);GO:0010494(cytoplasmic stress granule);GO:0016020(membrane);GO:0019894(kinesin binding);GO:0030424(axon);GO:0030425(dendrite);GO:0030544(Hsp70 …
miR-192	ENST00000494507	ENSG00000197635	DPP4	dipeptidyl peptidase 4 [Source:HGNC Symbol;Acc:HGNC:3009]	84	-12.09	1	1	2	GO:0001618(virus receptor activity);GO:0001662(behavioral fear response);GO:0001666(response to hypoxia);GO:0002020(protease binding);GO:0004177(aminopeptidase activity);GO:0004252(serine-type endopeptidase activity);GO:0005102(signaling receptor binding);GO:0005515(protein binding);GO:0005576(extracellular region);GO:0005765(lysosomal membrane);GO:0005886(plasma membrane);GO:0005925(focal adhesi…	ko04974(Protein digestion and absorption)
miR-192	ENST00000682105	ENSG00000124356	STAMBP	STAM binding protein [Source:HGNC Symbol;Acc:HGNC:16950]	NA	-14.06	0	1	1	GO:0000281(mitotic cytokinesis);GO:0005515(protein binding);GO:0005634(nucleus);GO:0005654(nucleoplasm);GO:0005737(cytoplasm);GO:0005768(endosome);GO:0005769(early endosome);GO:0005829(cytosol);GO:0005886(plasma membrane);GO:0006508(proteolysis);GO:0007259(receptor signaling pathway via JAK-STAT);GO:0008233(peptidase activity);GO:0008237(metallopeptidase activity);GO:0008284(positive regulation o…	ko04144(Endocytosis)
miR-192	ENST00000377524	ENSG00000136738	STAM	signal transducing adaptor molecule [Source:HGNC Symbol;Acc:HGNC:11357]	52	NA	1	0	1	GO:0005515(protein binding);GO:0005737(cytoplasm);GO:0005768(endosome);GO:0005829(cytosol);GO:0007165(signal transduction);GO:0015031(protein transport);GO:0016020(membrane);GO:0016236(macroautophagy);GO:0031410(cytoplasmic vesicle);GO:0031901(early endosome membrane);GO:0033565(ESCRT-0 complex);GO:0035091(phosphatidylinositol binding);GO:0036258(multivesicular body assembly);GO:0043130(ubiquitin…	ko04144(Endocytosis);ko04630(JAK-STAT signaling pathway)
miR-192	ENST00000236698	ENSG00000118007	STAG1	stromal antigen 1 [Source:HGNC Symbol;Acc:HGNC:11354]	83	NA	1	0	1	GO:0000775(chromosome, centromeric region);GO:0000785(chromatin);GO:0003682(chromatin binding);GO:0005515(protein binding);GO:0005634(nucleus);GO:0005654(nucleoplasm);GO:0005694(chromosome);GO:0005829(cytosol);GO:0007049(cell cycle);GO:0007059(chromosome segregation);GO:0007062(sister chromatid cohesion);GO:0008278(cohesin complex);GO:0016363(nuclear matrix);GO:0016604(nuclear body);GO:0034089(es…	ko04110(Cell cycle)
miR-192	ENST00000315087	ENSG00000101638	ST8SIA5	ST8 alpha-N-acetyl-neuraminide alpha-2,8-sialyltransferase 5 [Source:HGNC Symbol;Acc:HGNC:17827]	NA	-17.79	0	1	1	GO:0000139(Golgi membrane);GO:0003828(alpha-N-acetylneuraminate alpha-2,8-sialyltransferase activity);GO:0005515(protein binding);GO:0005794(Golgi apparatus);GO:0005975(carbohydrate metabolic process);GO:0006486(protein glycosylation);GO:0006491(N-glycan processing);GO:0006629(lipid metabolic process);GO:0006688(glycosphingolipid biosynthetic process);GO:0008373(sialyltransferase activity);GO:000…	ko00604(Glycosphingolipid biosynthesis - ganglio series);ko01100(Metabolic pathways)
miR-192	ENST00000324000	ENSG00000177511	ST8SIA3	ST8 alpha-N-acetyl-neuraminide alpha-2,8-sialyltransferase 3 [Source:HGNC Symbol;Acc:HGNC:14269]	69	NA	1	0	1	GO:0000139(Golgi membrane);GO:0001574(ganglioside biosynthetic process);GO:0003828(alpha-N-acetylneuraminate alpha-2,8-sialyltransferase activity);GO:0005794(Golgi apparatus);GO:0006486(protein glycosylation);GO:0006491(N-glycan processing);GO:0006688(glycosphingolipid biosynthetic process);GO:0008373(sialyltransferase activity);GO:0009100(glycoprotein metabolic process);GO:0009311(oligosaccharid…
miR-192	ENST00000396037	ENSG00000111728	ST8SIA1	ST8 alpha-N-acetyl-neuraminide alpha-2,8-sialyltransferase 1 [Source:HGNC Symbol;Acc:HGNC:10869]	NA	-13.76	0	1	1	GO:0000139(Golgi membrane);GO:0003828(alpha-N-acetylneuraminate alpha-2,8-sialyltransferase activity);GO:0005515(protein binding);GO:0005794(Golgi apparatus);GO:0005975(carbohydrate metabolic process);GO:0006486(protein glycosylation);GO:0006491(N-glycan processing);GO:0006629(lipid metabolic process);GO:0006665(sphingolipid metabolic process);GO:0006688(glycosphingolipid biosynthetic process);GO…	ko00601(Glycosphingolipid biosynthesis - lacto and neolacto series);ko00603(Glycosphingolipid biosynthesis - globo and isoglobo series);ko00604(Glycosphingolipid biosynthesis - ganglio series);ko01100(Metabolic pathways)
miR-192	ENST00000477717	ENSG00000117069	ST6GALNAC5	ST6 N-acetylgalactosaminide alpha-2,6-sialyltransferase 5 [Source:HGNC Symbol;Acc:HGNC:19342]	NA	-10.87	0	1	1	GO:0000139(Golgi membrane);GO:0001574(ganglioside biosynthetic process);GO:0001665(alpha-N-acetylgalactosaminide alpha-2,6-sialyltransferase activity);GO:0005794(Golgi apparatus);GO:0006486(protein glycosylation);GO:0006629(lipid metabolic process);GO:0006688(glycosphingolipid biosynthetic process);GO:0008373(sialyltransferase activity);GO:0009311(oligosaccharide metabolic process);GO:0009312(oli…	ko00604(Glycosphingolipid biosynthesis - ganglio series);ko01100(Metabolic pathways)
miR-192	ENST00000328299	ENSG00000184005	ST6GALNAC3	ST6 N-acetylgalactosaminide alpha-2,6-sialyltransferase 3 [Source:HGNC Symbol;Acc:HGNC:19343]	NA	-17.68	0	1	1	GO:0000139(Golgi membrane);GO:0001574(ganglioside biosynthetic process);GO:0001665(alpha-N-acetylgalactosaminide alpha-2,6-sialyltransferase activity);GO:0005515(protein binding);GO:0005654(nucleoplasm);GO:0005794(Golgi apparatus);GO:0006486(protein glycosylation);GO:0006629(lipid metabolic process);GO:0006677(glycosylceramide metabolic process);GO:0006687(glycosphingolipid metabolic process);GO:…	ko00604(Glycosphingolipid biosynthesis - ganglio series);ko01100(Metabolic pathways)
miR-192	ENST00000399640	ENSG00000008513	ST3GAL1	ST3 beta-galactoside alpha-2,3-sialyltransferase 1 [Source:HGNC Symbol;Acc:HGNC:10862]	NA	-19.73	0	1	1	GO:0000139(Golgi membrane);GO:0002319(memory B cell differentiation);GO:0003836(beta-galactoside (CMP) alpha-2,3-sialyltransferase activity);GO:0005576(extracellular region);GO:0005794(Golgi apparatus);GO:0006054(N-acetylneuraminate metabolic process);GO:0006468(protein phosphorylation);GO:0006486(protein glycosylation);GO:0006487(protein N-linked glycosylation);GO:0006629(lipid metabolic process…	ko00512(Mucin type O-glycan biosynthesis);ko00533(Glycosaminoglycan biosynthesis - keratan sulfate);ko00603(Glycosphingolipid biosynthesis - globo and isoglobo series);ko00604(Glycosphingolipid biosynthesis - ganglio series);ko01100(Metabolic pathways)
miR-192	ENST00000357585	ENSG00000180616	SSTR2	somatostatin receptor 2 [Source:HGNC Symbol;Acc:HGNC:11331]	56	NA	1	0	1	GO:0004930(G protein-coupled receptor activity);GO:0004994(somatostatin receptor activity);GO:0005515(protein binding);GO:0005737(cytoplasm);GO:0005829(cytosol);GO:0005886(plasma membrane);GO:0005887(integral component of plasma membrane);GO:0006937(regulation of muscle contraction);GO:0007165(signal transduction);GO:0007186(G protein-coupled receptor signaling pathway);GO:0007187(G protein-coupl…	ko04024(cAMP signaling pathway);ko04080(Neuroactive ligand-receptor interaction);ko04935(Growth hormone synthesis, secretion and action);ko04971(Gastric acid secretion)
miR-192	ENST00000244763	ENSG00000124783	SSR1	signal sequence receptor subunit 1 [Source:HGNC Symbol;Acc:HGNC:11323]	NA	-16.17	0	1	1	GO:0005515(protein binding);GO:0005783(endoplasmic reticulum);GO:0005789(endoplasmic reticulum membrane);GO:0006613(cotranslational protein targeting to membrane);GO:0008284(positive regulation of cell population proliferation);GO:0016020(membrane);GO:0016021(integral component of membrane)	ko04141(Protein processing in endoplasmic reticulum)
miR-192	ENST00000269033	ENSG00000141298	SSH2	slingshot protein phosphatase 2 [Source:HGNC Symbol;Acc:HGNC:30580]	NA	-15.5	0	1	1	GO:0003779(actin binding);GO:0004721(phosphoprotein phosphatase activity);GO:0004722(protein serine/threonine phosphatase activity);GO:0004725(protein tyrosine phosphatase activity);GO:0005615(extracellular space);GO:0005737(cytoplasm);GO:0005856(cytoskeleton);GO:0006470(protein dephosphorylation);GO:0008138(protein tyrosine/serine/threonine phosphatase activity);GO:0016311(dephosphorylation);GO:…	ko04360(Axon guidance);ko04810(Regulation of actin cytoskeleton)
miR-192	ENST00000413002	ENSG00000138385	SSB	small RNA binding exonuclease protection factor La [Source:HGNC Symbol;Acc:HGNC:11316]	77	NA	1	0	1	GO:0000049(tRNA binding);GO:0000781(chromosome, telomeric region);GO:0001682(tRNA 5'-leader removal);GO:0003676(nucleic acid binding);GO:0003723(RNA binding);GO:0003729(mRNA binding);GO:0005515(protein binding);GO:0005634(nucleus);GO:0005737(cytoplasm);GO:0006396(RNA processing);GO:0006400(tRNA modification);GO:0006409(tRNA export from nucleus);GO:0008033(tRNA processing);GO:0008266(poly(U) RNA b…	ko05322(Systemic lupus erythematosus)
miR-192	ENST00000331758	ENSG00000184402	SS18L1	SS18L1 subunit of BAF chromatin remodeling complex [Source:HGNC Symbol;Acc:HGNC:15592]	82	NA	1	0	1	GO:0000775(chromosome, centromeric region);GO:0000776(kinetochore);GO:0000779(condensed chromosome, centromeric region);GO:0003713(transcription coactivator activity);GO:0005515(protein binding);GO:0005634(nucleus);GO:0005654(nucleoplasm);GO:0005694(chromosome);GO:0005829(cytosol);GO:0006325(chromatin organization);GO:0016358(dendrite development);GO:0045893(positive regulation of DNA-templated t…
miR-192	ENST00000269138	ENSG00000141380	SS18	SS18 subunit of BAF chromatin remodeling complex [Source:HGNC Symbol;Acc:HGNC:11340]	NA	-20.43	0	1	1	GO:0000226(microtubule cytoskeleton organization);GO:0000785(chromatin);GO:0000902(cell morphogenesis);GO:0003713(transcription coactivator activity);GO:0005515(protein binding);GO:0005634(nucleus);GO:0006338(chromatin remodeling);GO:0006357(regulation of transcription by RNA polymerase II);GO:0007010(cytoskeleton organization);GO:0008284(positive regulation of cell population proliferation);GO:0…	ko05202(Transcriptional misregulation in cancer)
miR-192	ENST00000439128	ENSG00000137601	NEK1	NIMA related kinase 1 [Source:HGNC Symbol;Acc:HGNC:7744]	92	-12.1	1	1	2	GO:0000166(nucleotide binding);GO:0000242(pericentriolar material);GO:0004672(protein kinase activity);GO:0004674(protein serine/threonine kinase activity);GO:0004712(protein serine/threonine/tyrosine kinase activity);GO:0004713(protein tyrosine kinase activity);GO:0005515(protein binding);GO:0005524(ATP binding);GO:0005634(nucleus);GO:0005654(nucleoplasm);GO:0005737(cytoplasm);GO:0005813(centros…
miR-192	ENST00000340553	ENSG00000170802	FOXN2	forkhead box N2 [Source:HGNC Symbol;Acc:HGNC:5281]	73	-12.1	1	1	2	GO:0000785(chromatin);GO:0000981(DNA-binding transcription factor activity, RNA polymerase II-specific);GO:0000987(cis-regulatory region sequence-specific DNA binding);GO:0003677(DNA binding);GO:0003700(DNA-binding transcription factor activity);GO:0005515(protein binding);GO:0005634(nucleus);GO:0005654(nucleoplasm);GO:0006355(regulation of DNA-templated transcription);GO:0006357(regulation of tr…
miR-192	ENST00000285039	ENSG00000167306	MYO5B	myosin VB [Source:HGNC Symbol;Acc:HGNC:7603]	91	-12.11	1	1	2	GO:0000146(microfilament motor activity);GO:0000166(nucleotide binding);GO:0003091(renal water homeostasis);GO:0003774(cytoskeletal motor activity);GO:0003779(actin binding);GO:0005515(protein binding);GO:0005516(calmodulin binding);GO:0005524(ATP binding);GO:0005737(cytoplasm);GO:0007015(actin filament organization);GO:0015031(protein transport);GO:0015629(actin cytoskeleton);GO:0016192(vesicle-…	ko05130(Pathogenic Escherichia coli infection)
miR-192	ENST00000373715	ENSG00000112081	SRSF3	serine and arginine rich splicing factor 3 [Source:HGNC Symbol;Acc:HGNC:10785]	82	NA	1	0	1	GO:0000398(mRNA splicing, via spliceosome);GO:0003676(nucleic acid binding);GO:0003723(RNA binding);GO:0005515(protein binding);GO:0005634(nucleus);GO:0005654(nucleoplasm);GO:0005737(cytoplasm);GO:0006397(mRNA processing);GO:0006406(mRNA export from nucleus);GO:0008380(RNA splicing);GO:0016607(nuclear speck);GO:0031053(primary miRNA processing);GO:0043274(phospholipase binding);GO:0048024(regulat…	ko03040(Spliceosome);ko05014(Amyotrophic lateral sclerosis);ko05168(Herpes simplex virus 1 infection)
miR-192	ENST00000475068	ENSG00000154548	SRSF12	serine and arginine rich splicing factor 12 [Source:HGNC Symbol;Acc:HGNC:21220]	53	NA	1	0	1	GO:0000244(spliceosomal tri-snRNP complex assembly);GO:0000381(regulation of alternative mRNA splicing, via spliceosome);GO:0000395(mRNA 5'-splice site recognition);GO:0000398(mRNA splicing, via spliceosome);GO:0003676(nucleic acid binding);GO:0003723(RNA binding);GO:0005634(nucleus);GO:0005654(nucleoplasm);GO:0005737(cytoplasm);GO:0006397(mRNA processing);GO:0008380(RNA splicing);GO:0016607(nucl…
miR-192	ENST00000344989	ENSG00000188529	SRSF10	serine and arginine rich splicing factor 10 [Source:HGNC Symbol;Acc:HGNC:16713]	NA	-17.01	0	1	1	GO:0000244(spliceosomal tri-snRNP complex assembly);GO:0000375(RNA splicing, via transesterification reactions);GO:0000398(mRNA splicing, via spliceosome);GO:0003676(nucleic acid binding);GO:0003723(RNA binding);GO:0005515(protein binding);GO:0005634(nucleus);GO:0005654(nucleoplasm);GO:0005737(cytoplasm);GO:0005829(cytosol);GO:0006355(regulation of DNA-templated transcription);GO:0006376(mRNA spl…	ko03040(Spliceosome)
miR-192	ENST00000267260	ENSG00000139767	SRRM4	serine/arginine repetitive matrix 4 [Source:HGNC Symbol;Acc:HGNC:29389]	NA	-16.22	0	1	1	GO:0000381(regulation of alternative mRNA splicing, via spliceosome);GO:0003723(RNA binding);GO:0003729(mRNA binding);GO:0005515(protein binding);GO:0005634(nucleus);GO:0006397(mRNA processing);GO:0007399(nervous system development);GO:0007605(sensory perception of sound);GO:0008380(RNA splicing);GO:0030154(cell differentiation);GO:0042551(neuron maturation);GO:0042802(identical protein binding);…
miR-192	ENST00000422906	ENSG00000104343	UBE2W	ubiquitin conjugating enzyme E2 W [Source:HGNC Symbol;Acc:HGNC:25616]	74	-12.12	1	1	2	GO:0000166(nucleotide binding);GO:0000209(protein polyubiquitination);GO:0004842(ubiquitin-protein transferase activity);GO:0005515(protein binding);GO:0005524(ATP binding);GO:0005634(nucleus);GO:0005654(nucleoplasm);GO:0006281(DNA repair);GO:0006513(protein monoubiquitination);GO:0006515(protein quality control for misfolded or incompletely synthesized proteins);GO:0006974(cellular response to D…	ko04120(Ubiquitin mediated proteolysis)
miR-192	ENST00000254901	ENSG00000132563	REEP2	receptor accessory protein 2 [Source:HGNC Symbol;Acc:HGNC:17975]	51	-12.12	1	1	2	GO:0005515(protein binding);GO:0005783(endoplasmic reticulum);GO:0005789(endoplasmic reticulum membrane);GO:0005881(cytoplasmic microtubule);GO:0005887(integral component of plasma membrane);GO:0008017(microtubule binding);GO:0016020(membrane);GO:0016021(integral component of membrane);GO:0031883(taste receptor binding);GO:0032386(regulation of intracellular transport);GO:0032596(protein transpor…
miR-192	ENST00000696142	ENSG00000134086	VHL	von Hippel-Lindau tumor suppressor [Source:HGNC Symbol;Acc:HGNC:12687]	76	-12.14	1	1	2	GO:0000902(cell morphogenesis);GO:0003711(transcription elongation factor activity);GO:0004842(ubiquitin-protein transferase activity);GO:0005515(protein binding);GO:0005634(nucleus);GO:0005654(nucleoplasm);GO:0005737(cytoplasm);GO:0005739(mitochondrion);GO:0005783(endoplasmic reticulum);GO:0005829(cytosol);GO:0006355(regulation of DNA-templated transcription);GO:0006508(proteolysis);GO:0008285(n…	ko04066(HIF-1 signaling pathway);ko04120(Ubiquitin mediated proteolysis);ko05200(Pathways in cancer);ko05211(Renal cell carcinoma)
miR-192	ENST00000367123	ENSG00000171943	SRGAP2C	SLIT-ROBO Rho GTPase activating protein 2C [Source:HGNC Symbol;Acc:HGNC:30584]	NA	-16.29	0	1	1	GO:0005737(cytoplasm);GO:0007399(nervous system development);GO:0021816(extension of a leading process involved in cell motility in cerebral cortex radial glia guided migration);GO:0021987(cerebral cortex development);GO:0030336(negative regulation of cell migration);GO:0042803(protein homodimerization activity);GO:0046982(protein heterodimerization activity);GO:0051490(negative regulation of fil…
miR-192	ENST00000612199	ENSG00000196369	SRGAP2B	SLIT-ROBO Rho GTPase activating protein 2B [Source:HGNC Symbol;Acc:HGNC:35237]	NA	-16.29	0	1	1	GO:0005515(protein binding);GO:0005737(cytoplasm);GO:0007399(nervous system development);GO:0030336(negative regulation of cell migration)
miR-192	ENST00000573034	ENSG00000266028	SRGAP2	SLIT-ROBO Rho GTPase activating protein 2 [Source:HGNC Symbol;Acc:HGNC:19751]	NA	-15.01	0	1	1	GO:0003363(lamellipodium assembly involved in ameboidal cell migration);GO:0005096(GTPase activator activity);GO:0005515(protein binding);GO:0005634(nucleus);GO:0005654(nucleoplasm);GO:0005737(cytoplasm);GO:0005829(cytosol);GO:0005886(plasma membrane);GO:0007165(signal transduction);GO:0007399(nervous system development);GO:0014069(postsynaptic density);GO:0016020(membrane);GO:0021816(extension o…	ko04360(Axon guidance)
miR-192	ENST00000355086	ENSG00000196935	SRGAP1	SLIT-ROBO Rho GTPase activating protein 1 [Source:HGNC Symbol;Acc:HGNC:17382]	NA	-38.9	0	1	1	GO:0005096(GTPase activator activity);GO:0005515(protein binding);GO:0005737(cytoplasm);GO:0005829(cytosol);GO:0007165(signal transduction);GO:0030336(negative regulation of cell migration);GO:0050790(regulation of catalytic activity)	ko04360(Axon guidance)
miR-192	ENST00000265354	ENSG00000112658	SRF	serum response factor [Source:HGNC Symbol;Acc:HGNC:11291]	NA	-18.23	0	1	1	GO:0000785(chromatin);GO:0000977(RNA polymerase II transcription regulatory region sequence-specific DNA binding);GO:0000978(RNA polymerase II cis-regulatory region sequence-specific DNA binding);GO:0000981(DNA-binding transcription factor activity, RNA polymerase II-specific);GO:0000987(cis-regulatory region sequence-specific DNA binding);GO:0001228(DNA-binding transcription activator activity, …	ko04010(MAPK signaling pathway);ko04022(cGMP-PKG signaling pathway);ko05166(Human T-cell leukemia virus 1 infection);ko05203(Viral carcinogenesis)
miR-192	ENST00000341040	ENSG00000187922	LCN10	lipocalin 10 [Source:HGNC Symbol;Acc:HGNC:20892]	63	-12.16	1	1	2	GO:0005576(extracellular region);GO:0036094(small molecule binding)
miR-192	ENST00000261646	ENSG00000072310	SREBF1	sterol regulatory element binding transcription factor 1 [Source:HGNC Symbol;Acc:HGNC:11289]	NA	-18.5	0	1	1	GO:0000122(negative regulation of transcription by RNA polymerase II);GO:0000139(Golgi membrane);GO:0000785(chromatin);GO:0000977(RNA polymerase II transcription regulatory region sequence-specific DNA binding);GO:0000978(RNA polymerase II cis-regulatory region sequence-specific DNA binding);GO:0000981(DNA-binding transcription factor activity, RNA polymerase II-specific);GO:0001221(transcription…	ko04152(AMPK signaling pathway);ko04910(Insulin signaling pathway);ko04931(Insulin resistance);ko04932(Non-alcoholic fatty liver disease)
miR-192	ENST00000274192	ENSG00000145545	SRD5A1	steroid 5 alpha-reductase 1 [Source:HGNC Symbol;Acc:HGNC:11284]	NA	-15.79	0	1	1	GO:0001655(urogenital system development);GO:0001889(liver development);GO:0003865(3-oxo-5-alpha-steroid 4-dehydrogenase activity);GO:0005737(cytoplasm);GO:0005783(endoplasmic reticulum);GO:0005789(endoplasmic reticulum membrane);GO:0006629(lipid metabolic process);GO:0006694(steroid biosynthetic process);GO:0006702(androgen biosynthetic process);GO:0006710(androgen catabolic process);GO:0007530(…	ko00140(Steroid hormone biosynthesis)
miR-192	ENST00000329454	ENSG00000183888	SRARP	steroid receptor associated and regulated protein [Source:HGNC Symbol;Acc:HGNC:28339]	NA	-16.31	0	1	1	GO:0005515(protein binding);GO:0005634(nucleus);GO:0005737(cytoplasm);GO:0030331(nuclear estrogen receptor binding);GO:0033148(positive regulation of intracellular estrogen receptor signaling pathway)
miR-192	ENST00000338146	ENSG00000176422	SPRYD4	SPRY domain containing 4 [Source:HGNC Symbol;Acc:HGNC:27468]	NA	-56.11	0	1	1	GO:0003674(molecular_function);GO:0005515(protein binding);GO:0005634(nucleus);GO:0008150(biological_process)
miR-192	ENST00000344120	ENSG00000187678	SPRY4	sprouty RTK signaling antagonist 4 [Source:HGNC Symbol;Acc:HGNC:15533]	NA	-19.47	0	1	1	GO:0004860(protein kinase inhibitor activity);GO:0005515(protein binding);GO:0005737(cytoplasm);GO:0005829(cytosol);GO:0005886(plasma membrane);GO:0005925(focal adhesion);GO:0007275(multicellular organism development);GO:0009966(regulation of signal transduction);GO:0016020(membrane);GO:0032587(ruffle membrane);GO:0040037(negative regulation of fibroblast growth factor receptor signaling pathway)…
miR-192	ENST00000302805	ENSG00000168939	SPRY3	sprouty RTK signaling antagonist 3 [Source:HGNC Symbol;Acc:HGNC:11271]	NA	-19.54	0	1	1	GO:0003674(molecular_function);GO:0005515(protein binding);GO:0005737(cytoplasm);GO:0005829(cytosol);GO:0007275(multicellular organism development);GO:0007399(nervous system development);GO:0009966(regulation of signal transduction);GO:0016020(membrane);GO:0040037(negative regulation of fibroblast growth factor receptor signaling pathway);GO:0043407(negative regulation of MAP kinase activity);GO:…
miR-192	ENST00000295050	ENSG00000010072	SPRTN	SprT-like N-terminal domain [Source:HGNC Symbol;Acc:HGNC:25356]	NA	-12.08	0	1	1	GO:0000785(chromatin);GO:0003677(DNA binding);GO:0003690(double-stranded DNA binding);GO:0003697(single-stranded DNA binding);GO:0004222(metalloendopeptidase activity);GO:0005515(protein binding);GO:0005634(nucleus);GO:0005654(nucleoplasm);GO:0005694(chromosome);GO:0006281(DNA repair);GO:0006508(proteolysis);GO:0006974(cellular response to DNA damage stimulus);GO:0008233(peptidase activity);GO:00…
miR-192	ENST00000356388	ENSG00000198369	SPRED2	sprouty related EVH1 domain containing 2 [Source:HGNC Symbol;Acc:HGNC:17722]	NA	-18.58	0	1	1	GO:0005173(stem cell factor receptor binding);GO:0005515(protein binding);GO:0005737(cytoplasm);GO:0005829(cytosol);GO:0005886(plasma membrane);GO:0007275(multicellular organism development);GO:0009966(regulation of signal transduction);GO:0010719(negative regulation of epithelial to mesenchymal transition);GO:0010801(negative regulation of peptidyl-threonine phosphorylation);GO:0016020(membrane)…
miR-192	ENST00000261854	ENSG00000138600	SPPL2A	signal peptide peptidase like 2A [Source:HGNC Symbol;Acc:HGNC:30227]	NA	-20.12	0	1	1	GO:0004190(aspartic-type endopeptidase activity);GO:0005515(protein binding);GO:0005764(lysosome);GO:0005765(lysosomal membrane);GO:0005768(endosome);GO:0005770(late endosome);GO:0005886(plasma membrane);GO:0006508(proteolysis);GO:0006509(membrane protein ectodomain proteolysis);GO:0008233(peptidase activity);GO:0010803(regulation of tumor necrosis factor-mediated signaling pathway);GO:0016020(me…
miR-192	ENST00000280098	ENSG00000144228	SPOPL	speckle type BTB/POZ protein like [Source:HGNC Symbol;Acc:HGNC:27934]	NA	-12.31	0	1	1	GO:0005515(protein binding);GO:0005634(nucleus);GO:0005737(cytoplasm);GO:0016567(protein ubiquitination);GO:0030162(regulation of proteolysis);GO:0031397(negative regulation of protein ubiquitination);GO:0031463(Cul3-RING ubiquitin ligase complex);GO:0031625(ubiquitin protein ligase binding);GO:0043161(proteasome-mediated ubiquitin-dependent protein catabolic process)	ko04340(Hedgehog signaling pathway)
miR-192	ENST00000357154	ENSG00000196104	SPOCK3	SPARC (osteonectin), cwcv and kazal like domains proteoglycan 3 [Source:HGNC Symbol;Acc:HGNC:13565]	68	NA	1	0	1	GO:0004857(enzyme inhibitor activity);GO:0005509(calcium ion binding);GO:0005515(protein binding);GO:0005539(glycosaminoglycan binding);GO:0005576(extracellular region);GO:0005615(extracellular space);GO:0008191(metalloendopeptidase inhibitor activity);GO:0010466(negative regulation of peptidase activity);GO:0010951(negative regulation of endopeptidase activity);GO:0019800(peptide cross-linking v…
miR-192	ENST00000317376	ENSG00000107742	SPOCK2	SPARC (osteonectin), cwcv and kazal like domains proteoglycan 2 [Source:HGNC Symbol;Acc:HGNC:13564]	76	NA	1	0	1	GO:0005509(calcium ion binding);GO:0005515(protein binding);GO:0005539(glycosaminoglycan binding);GO:0005576(extracellular region);GO:0007416(synapse assembly);GO:0008191(metalloendopeptidase inhibitor activity);GO:0010811(positive regulation of cell-substrate adhesion);GO:0010951(negative regulation of endopeptidase activity);GO:0019800(peptide cross-linking via chondroitin 4-sulfate glycosamino…
miR-192	ENST00000638664	ENSG00000204271	SPIN3	spindlin family member 3 [Source:HGNC Symbol;Acc:HGNC:27272]	NA	-17.67	0	1	1	GO:0005515(protein binding);GO:0005654(nucleoplasm);GO:0005829(cytosol);GO:0006355(regulation of DNA-templated transcription);GO:0007276(gamete generation);GO:0016020(membrane);GO:0016021(integral component of membrane);GO:0035064(methylated histone binding)
miR-192	ENST00000311151	ENSG00000092964	DPYSL2	dihydropyrimidinase like 2 [Source:HGNC Symbol;Acc:HGNC:3014]	74	-12.16	1	1	2	GO:0004157(dihydropyrimidinase activity);GO:0005515(protein binding);GO:0005737(cytoplasm);GO:0005829(cytosol);GO:0005856(cytoskeleton);GO:0005874(microtubule);GO:0005886(plasma membrane);GO:0006139(nucleobase-containing compound metabolic process);GO:0006897(endocytosis);GO:0007010(cytoskeleton organization);GO:0007165(signal transduction);GO:0007399(nervous system development);GO:0007411(axon g…	ko04360(Axon guidance)
miR-192	ENST00000323374	ENSG00000176170	SPHK1	sphingosine kinase 1 [Source:HGNC Symbol;Acc:HGNC:11240]	NA	-14.11	0	1	1	GO:0000166(nucleotide binding);GO:0000287(magnesium ion binding);GO:0001568(blood vessel development);GO:0001727(lipid kinase activity);GO:0003376(sphingosine-1-phosphate receptor signaling pathway);GO:0003677(DNA binding);GO:0003951(NAD+ kinase activity);GO:0005515(protein binding);GO:0005516(calmodulin binding);GO:0005524(ATP binding);GO:0005634(nucleus);GO:0005737(cytoplasm);GO:0005768(endosom…	ko00600(Sphingolipid metabolism);ko01100(Metabolic pathways);ko04020(Calcium signaling pathway);ko04071(Sphingolipid signaling pathway);ko04072(Phospholipase D signaling pathway);ko04370(VEGF signaling pathway);ko04371(Apelin signaling pathway);ko04666(Fc gamma R-mediated phagocytosis);ko05152(Tuberculosis)
miR-192	ENST00000567138	ENSG00000197912	SPG7	SPG7 matrix AAA peptidase subunit, paraplegin [Source:HGNC Symbol;Acc:HGNC:11237]	80	NA	1	0	1	GO:0000166(nucleotide binding);GO:0004176(ATP-dependent peptidase activity);GO:0004222(metalloendopeptidase activity);GO:0005515(protein binding);GO:0005524(ATP binding);GO:0005739(mitochondrion);GO:0005743(mitochondrial inner membrane);GO:0005745(m-AAA complex);GO:0005757(mitochondrial permeability transition pore complex);GO:0006508(proteolysis);GO:0007005(mitochondrion organization);GO:0007399…
miR-192	ENST00000561078	ENSG00000090487	SPG21	SPG21 abhydrolase domain containing, maspardin [Source:HGNC Symbol;Acc:HGNC:20373]	59	NA	1	0	1	GO:0005515(protein binding);GO:0005737(cytoplasm);GO:0005768(endosome);GO:0005794(Golgi apparatus);GO:0005829(cytosol);GO:0010008(endosome membrane);GO:0016020(membrane);GO:0030140(trans-Golgi network transport vesicle);GO:0042609(CD4 receptor binding);GO:0043231(intracellular membrane-bounded organelle);GO:0050851(antigen receptor-mediated signaling pathway)	ko04144(Endocytosis)
miR-192	ENST00000215730	ENSG00000099940	SNAP29	synaptosome associated protein 29 [Source:HGNC Symbol;Acc:HGNC:11133]	75	-12.18	1	1	2	GO:0000139(Golgi membrane);GO:0000421(autophagosome membrane);GO:0005484(SNAP receptor activity);GO:0005515(protein binding);GO:0005654(nucleoplasm);GO:0005737(cytoplasm);GO:0005776(autophagosome);GO:0005794(Golgi apparatus);GO:0005813(centrosome);GO:0005829(cytosol);GO:0005886(plasma membrane);GO:0005929(cilium);GO:0006887(exocytosis);GO:0006903(vesicle targeting);GO:0006906(vesicle fusion);GO:0…	ko04130(SNARE interactions in vesicular transport);ko04140(Autophagy - animal)
miR-192	ENST00000321898	ENSG00000123352	SPATS2	spermatogenesis associated serine rich 2 [Source:HGNC Symbol;Acc:HGNC:18650]	NA	-22.47	0	1	1	GO:0003723(RNA binding);GO:0005515(protein binding);GO:0005737(cytoplasm);GO:0005829(cytosol)
miR-192	ENST00000449131	ENSG00000167995	BEST1	bestrophin 1 [Source:HGNC Symbol;Acc:HGNC:12703]	75	-12.18	1	1	2	GO:0005229(intracellular calcium activated chloride channel activity);GO:0005254(chloride channel activity);GO:0005829(cytosol);GO:0005886(plasma membrane);GO:0006811(ion transport);GO:0006821(chloride transport);GO:0007601(visual perception);GO:0009925(basal plasma membrane);GO:0015106(bicarbonate transmembrane transporter activity);GO:0015701(bicarbonate transport);GO:0016020(membrane);GO:00160…
miR-192	ENST00000251481	ENSG00000198203	SULT1C2	sulfotransferase family 1C member 2 [Source:HGNC Symbol;Acc:HGNC:11456]	63	-12.19	1	1	2	GO:0004062(aryl sulfotransferase activity);GO:0005515(protein binding);GO:0005737(cytoplasm);GO:0005764(lysosome);GO:0005829(cytosol);GO:0008146(sulfotransferase activity);GO:0009308(amine metabolic process);GO:0016740(transferase activity);GO:0051923(sulfation)
miR-192	ENST00000234179	ENSG00000115825	PRKD3	protein kinase D3 [Source:HGNC Symbol;Acc:HGNC:9408]	98	-12.19	1	1	2	GO:0000166(nucleotide binding);GO:0004672(protein kinase activity);GO:0004674(protein serine/threonine kinase activity);GO:0004697(protein kinase C activity);GO:0004698(calcium-dependent protein kinase C activity);GO:0004712(protein serine/threonine/tyrosine kinase activity);GO:0005515(protein binding);GO:0005524(ATP binding);GO:0005654(nucleoplasm);GO:0005737(cytoplasm);GO:0005829(cytosol);GO:00…	ko04015(Rap1 signaling pathway);ko04925(Aldosterone synthesis and secretion)
miR-192	ENST00000231061	ENSG00000113140	SPARC	secreted protein acidic and cysteine rich [Source:HGNC Symbol;Acc:HGNC:11219]	NA	-15.49	0	1	1	GO:0001937(negative regulation of endothelial cell proliferation);GO:0005201(extracellular matrix structural constituent);GO:0005509(calcium ion binding);GO:0005515(protein binding);GO:0005518(collagen binding);GO:0005576(extracellular region);GO:0005604(basement membrane);GO:0005615(extracellular space);GO:0005737(cytoplasm);GO:0005886(plasma membrane);GO:0009986(cell surface);GO:0010595(positiv…
miR-192	ENST00000319231	ENSG00000100433	KCNK10	potassium two pore domain channel subfamily K member 10 [Source:HGNC Symbol;Acc:HGNC:6273]	62	-12.22	1	1	2	GO:0005244(voltage-gated ion channel activity);GO:0005267(potassium channel activity);GO:0005886(plasma membrane);GO:0005887(integral component of plasma membrane);GO:0006811(ion transport);GO:0006813(potassium ion transport);GO:0007165(signal transduction);GO:0007613(memory);GO:0016020(membrane);GO:0016021(integral component of membrane);GO:0022841(potassium ion leak channel activity);GO:0030322…	ko04971(Gastric acid secretion)
miR-192	ENST00000242375	ENSG00000122787	AKR1D1	aldo-keto reductase family 1 member D1 [Source:HGNC Symbol;Acc:HGNC:388]	93	-12.22	1	1	2	GO:0004032(alditol:NADP+ 1-oxidoreductase activity);GO:0004033(aldo-keto reductase (NADP) activity);GO:0005496(steroid binding);GO:0005737(cytoplasm);GO:0005829(cytosol);GO:0006629(lipid metabolic process);GO:0006699(bile acid biosynthetic process);GO:0006707(cholesterol catabolic process);GO:0007586(digestion);GO:0008202(steroid metabolic process);GO:0008207(C21-steroid hormone metabolic process…	ko00120(Primary bile acid biosynthesis);ko00140(Steroid hormone biosynthesis);ko01100(Metabolic pathways)
miR-192	ENST00000222584	ENSG00000105866	SP4	Sp4 transcription factor [Source:HGNC Symbol;Acc:HGNC:11209]	NA	-12.8	0	1	1	GO:0000785(chromatin);GO:0000978(RNA polymerase II cis-regulatory region sequence-specific DNA binding);GO:0000981(DNA-binding transcription factor activity, RNA polymerase II-specific);GO:0003677(DNA binding);GO:0003700(DNA-binding transcription factor activity);GO:0005515(protein binding);GO:0005634(nucleus);GO:0005654(nucleoplasm);GO:0005829(cytosol);GO:0006357(regulation of transcription by R…
miR-192	ENST00000398238	ENSG00000073969	NSF	N-ethylmaleimide sensitive factor, vesicle fusing ATPase [Source:HGNC Symbol;Acc:HGNC:8016]	94	-12.23	1	1	2	GO:0000149(SNARE binding);GO:0000166(nucleotide binding);GO:0001921(positive regulation of receptor recycling);GO:0005515(protein binding);GO:0005524(ATP binding);GO:0005737(cytoplasm);GO:0005765(lysosomal membrane);GO:0005794(Golgi apparatus);GO:0005795(Golgi stack);GO:0005829(cytosol);GO:0005886(plasma membrane);GO:0006813(potassium ion transport);GO:0006886(intracellular protein transport);GO:…	ko04721(Synaptic vesicle cycle);ko04727(GABAergic synapse);ko04962(Vasopressin-regulated water reabsorption)
miR-192	ENST00000507656	ENSG00000164162	ANAPC10	anaphase promoting complex subunit 10 [Source:HGNC Symbol;Acc:HGNC:24077]	99	-12.24	1	1	2	GO:0005654(nucleoplasm);GO:0005680(anaphase-promoting complex);GO:0005737(cytoplasm);GO:0005829(cytosol);GO:0007049(cell cycle);GO:0007346(regulation of mitotic cell cycle);GO:0016567(protein ubiquitination);GO:0031145(anaphase-promoting complex-dependent catabolic process);GO:0051301(cell division);GO:0051445(regulation of meiotic cell cycle);GO:0070979(protein K11-linked ubiquitination)	ko04110(Cell cycle);ko04114(Oocyte meiosis);ko04120(Ubiquitin mediated proteolysis);ko04914(Progesterone-mediated oocyte maturation);ko05166(Human T-cell leukemia virus 1 infection)
miR-192	ENST00000612932	ENSG00000274211	SOCS7	suppressor of cytokine signaling 7 [Source:HGNC Symbol;Acc:HGNC:29846]	NA	-15.53	0	1	1	GO:0005515(protein binding);GO:0005634(nucleus);GO:0005737(cytoplasm);GO:0005829(cytosol);GO:0005886(plasma membrane);GO:0005942(phosphatidylinositol 3-kinase complex);GO:0008150(biological_process);GO:0009968(negative regulation of signal transduction);GO:0016020(membrane);GO:0016567(protein ubiquitination);GO:0017124(SH3 domain binding);GO:0035556(intracellular signal transduction);GO:0040008(r…	ko04630(JAK-STAT signaling pathway);ko04917(Prolactin signaling pathway)
miR-192	ENST00000262135	ENSG00000103494	RPGRIP1L	RPGRIP1 like [Source:HGNC Symbol;Acc:HGNC:29168]	92	-12.25	1	1	2	GO:0001701(in utero embryonic development);GO:0001736(establishment of planar polarity);GO:0001822(kidney development);GO:0001889(liver development);GO:0005515(protein binding);GO:0005654(nucleoplasm);GO:0005737(cytoplasm);GO:0005813(centrosome);GO:0005815(microtubule organizing center);GO:0005829(cytosol);GO:0005856(cytoskeleton);GO:0005879(axonemal microtubule);GO:0005886(plasma membrane);GO:00…
miR-192	ENST00000306503	ENSG00000171150	SOCS5	suppressor of cytokine signaling 5 [Source:HGNC Symbol;Acc:HGNC:16852]	NA	-16.08	0	1	1	GO:0005154(epidermal growth factor receptor binding);GO:0005515(protein binding);GO:0005829(cytosol);GO:0005942(phosphatidylinositol 3-kinase complex);GO:0007173(epidermal growth factor receptor signaling pathway);GO:0007175(negative regulation of epidermal growth factor-activated receptor activity);GO:0007259(receptor signaling pathway via JAK-STAT);GO:0009968(negative regulation of signal trans…	ko04630(JAK-STAT signaling pathway);ko04917(Prolactin signaling pathway)
miR-192	ENST00000442263	ENSG00000102786	INTS6	integrator complex subunit 6 [Source:HGNC Symbol;Acc:HGNC:14879]	98	-12.26	1	1	2	GO:0004888(transmembrane signaling receptor activity);GO:0005515(protein binding);GO:0005634(nucleus);GO:0005654(nucleoplasm);GO:0015629(actin cytoskeleton);GO:0016180(snRNA processing);GO:0032039(integrator complex);GO:0034243(regulation of transcription elongation by RNA polymerase II);GO:0034472(snRNA 3'-end processing)
miR-192	ENST00000222402	ENSG00000078967	UBE2D4	ubiquitin conjugating enzyme E2 D4 (putative) [Source:HGNC Symbol;Acc:HGNC:21647]	84	-12.27	1	1	2	GO:0000151(ubiquitin ligase complex);GO:0000166(nucleotide binding);GO:0000209(protein polyubiquitination);GO:0004842(ubiquitin-protein transferase activity);GO:0005515(protein binding);GO:0005524(ATP binding);GO:0005634(nucleus);GO:0006511(ubiquitin-dependent protein catabolic process);GO:0016567(protein ubiquitination);GO:0016740(transferase activity);GO:0019787(ubiquitin-like protein transfera…	ko04120(Ubiquitin mediated proteolysis);ko04141(Protein processing in endoplasmic reticulum);ko05131(Shigellosis)
miR-192	ENST00000225842	ENSG00000108702	CCL1	C-C motif chemokine ligand 1 [Source:HGNC Symbol;Acc:HGNC:10609]	50	-12.27	1	1	2	GO:0002548(monocyte chemotaxis);GO:0005125(cytokine activity);GO:0005576(extracellular region);GO:0005615(extracellular space);GO:0006874(cellular calcium ion homeostasis);GO:0006935(chemotaxis);GO:0006954(inflammatory response);GO:0006955(immune response);GO:0007165(signal transduction);GO:0007186(G protein-coupled receptor signaling pathway);GO:0007204(positive regulation of cytosolic calcium i…	ko04060(Cytokine-cytokine receptor interaction);ko04061(Viral protein interaction with cytokine and cytokine receptor);ko04062(Chemokine signaling pathway)
miR-192	ENST00000399075	ENSG00000164096	C4orf3	chromosome 4 open reading frame 3 [Source:HGNC Symbol;Acc:HGNC:19225]	68	-12.29	1	1	2	GO:0005515(protein binding);GO:0005789(endoplasmic reticulum membrane);GO:0016020(membrane);GO:0016021(integral component of membrane);GO:1901877(negative regulation of calcium ion binding);GO:1901895(negative regulation of ATPase-coupled calcium transmembrane transporter activity)
miR-192	ENST00000251081	ENSG00000134755	DSC2	desmocollin 2 [Source:HGNC Symbol;Acc:HGNC:3036]	53	-12.31	1	1	2	GO:0001533(cornified envelope);GO:0005509(calcium ion binding);GO:0005515(protein binding);GO:0005829(cytosol);GO:0005886(plasma membrane);GO:0005911(cell-cell junction);GO:0005912(adherens junction);GO:0007155(cell adhesion);GO:0007156(homophilic cell adhesion via plasma membrane adhesion molecules);GO:0009267(cellular response to starvation);GO:0014704(intercalated disc);GO:0016020(membrane);GO…	ko05412(Arrhythmogenic right ventricular cardiomyopathy)
miR-192	ENST00000368838	ENSG00000143376	SNX27	sorting nexin 27 [Source:HGNC Symbol;Acc:HGNC:20073]	60	NA	1	0	1	GO:0001770(establishment of natural killer cell polarity);GO:0001772(immunological synapse);GO:0005515(protein binding);GO:0005737(cytoplasm);GO:0005768(endosome);GO:0005769(early endosome);GO:0005829(cytosol);GO:0005856(cytoskeleton);GO:0006886(intracellular protein transport);GO:0007165(signal transduction);GO:0008289(lipid binding);GO:0008333(endosome to lysosome transport);GO:0015031(protein …
miR-192	ENST00000261369	ENSG00000064652	SNX24	sorting nexin 24 [Source:HGNC Symbol;Acc:HGNC:21533]	NA	-18.59	0	1	1	GO:0005515(protein binding);GO:0008289(lipid binding);GO:0010314(phosphatidylinositol-5-phosphate binding);GO:0015031(protein transport);GO:0016020(membrane);GO:0030659(cytoplasmic vesicle membrane);GO:0031410(cytoplasmic vesicle);GO:0032266(phosphatidylinositol-3-phosphate binding);GO:0035091(phosphatidylinositol binding);GO:0070273(phosphatidylinositol-4-phosphate binding);GO:1901981(phosphatid…
miR-192	ENST00000372541	ENSG00000124104	SNX21	sorting nexin family member 21 [Source:HGNC Symbol;Acc:HGNC:16154]	NA	-16.11	0	1	1	GO:0005515(protein binding);GO:0005546(phosphatidylinositol-4,5-bisphosphate binding);GO:0005768(endosome);GO:0008289(lipid binding);GO:0010008(endosome membrane);GO:0015031(protein transport);GO:0016020(membrane);GO:0030659(cytoplasmic vesicle membrane);GO:0031410(cytoplasmic vesicle);GO:0031901(early endosome membrane);GO:0032266(phosphatidylinositol-3-phosphate binding);GO:0035091(phosphatidyl…
miR-192	ENST00000366847	ENSG00000213066	CEP43	centrosomal protein 43 [Source:HGNC Symbol;Acc:HGNC:17012]	56	-12.33	1	1	2	GO:0005515(protein binding);GO:0005634(nucleus);GO:0005737(cytoplasm);GO:0005813(centrosome);GO:0005814(centriole);GO:0005815(microtubule organizing center);GO:0005829(cytosol);GO:0005856(cytoskeleton);GO:0006469(negative regulation of protein kinase activity);GO:0008284(positive regulation of cell population proliferation);GO:0019901(protein kinase binding);GO:0030030(cell projection organizatio…
miR-192	ENST00000265909	ENSG00000120451	SNX19	sorting nexin 19 [Source:HGNC Symbol;Acc:HGNC:21532]	NA	-31	0	1	1	GO:0002062(chondrocyte differentiation);GO:0005515(protein binding);GO:0005737(cytoplasm);GO:0005768(endosome);GO:0006887(exocytosis);GO:0008289(lipid binding);GO:0015031(protein transport);GO:0016020(membrane);GO:0030073(insulin secretion);GO:0030659(cytoplasmic vesicle membrane);GO:0031410(cytoplasmic vesicle);GO:0031901(early endosome membrane);GO:0035091(phosphatidylinositol binding);GO:00432…
miR-192	ENST00000370418	ENSG00000120054	CPN1	carboxypeptidase N subunit 1 [Source:HGNC Symbol;Acc:HGNC:2312]	78	-12.34	1	1	2	GO:0004180(carboxypeptidase activity);GO:0004181(metallocarboxypeptidase activity);GO:0005515(protein binding);GO:0005576(extracellular region);GO:0005615(extracellular space);GO:0006508(proteolysis);GO:0006518(peptide metabolic process);GO:0008233(peptidase activity);GO:0008237(metallopeptidase activity);GO:0008270(zinc ion binding);GO:0010815(bradykinin catabolic process);GO:0016485(protein pro…
miR-192	ENST00000286657	ENSG00000156140	ADAMTS3	ADAM metallopeptidase with thrombospondin type 1 motif 3 [Source:HGNC Symbol;Acc:HGNC:219]	65	-12.34	1	1	2	GO:0001701(in utero embryonic development);GO:0004175(endopeptidase activity);GO:0004222(metalloendopeptidase activity);GO:0005515(protein binding);GO:0005576(extracellular region);GO:0005615(extracellular space);GO:0006508(proteolysis);GO:0008201(heparin binding);GO:0008233(peptidase activity);GO:0008237(metallopeptidase activity);GO:0008270(zinc ion binding);GO:0010573(vascular endothelial grow…
miR-192	ENST00000425232	ENSG00000197603	CPLANE1	ciliogenesis and planar polarity effector complex subunit 1 [Source:HGNC Symbol;Acc:HGNC:25801]	72	-12.35	1	1	2	GO:0001736(establishment of planar polarity);GO:0001822(kidney development);GO:0003279(cardiac septum development);GO:0003281(ventricular septum development);GO:0005515(protein binding);GO:0005929(cilium);GO:0007507(heart development);GO:0016020(membrane);GO:0016021(integral component of membrane);GO:0021549(cerebellum development);GO:0030030(cell projection organization);GO:0035869(ciliary trans…
miR-192	ENST00000461526	ENSG00000143669	LYST	lysosomal trafficking regulator [Source:HGNC Symbol;Acc:HGNC:1968]	98	-12.38	1	1	2	GO:0005515(protein binding);GO:0005737(cytoplasm);GO:0005829(cytosol);GO:0006909(phagocytosis);GO:0007040(lysosome organization);GO:0008104(protein localization);GO:0015031(protein transport);GO:0015630(microtubule cytoskeleton);GO:0016020(membrane);GO:0019901(protein kinase binding);GO:0030595(leukocyte chemotaxis);GO:0032438(melanosome organization);GO:0032510(endosome to lysosome transport via…
miR-192	ENST00000342415	ENSG00000168566	SNRNP48	small nuclear ribonucleoprotein U11/U12 subunit 48 [Source:HGNC Symbol;Acc:HGNC:21368]	NA	-17.73	0	1	1	GO:0005515(protein binding);GO:0005634(nucleus);GO:0005654(nucleoplasm);GO:0005681(spliceosomal complex);GO:0005689(U12-type spliceosomal complex);GO:0005829(cytosol);GO:0006397(mRNA processing);GO:0008380(RNA splicing);GO:0046872(metal ion binding)
miR-192	ENST00000296215	ENSG00000163877	SNIP1	Smad nuclear interacting protein 1 [Source:HGNC Symbol;Acc:HGNC:30587]	NA	-19.34	0	1	1	GO:0000398(mRNA splicing, via spliceosome);GO:0003723(RNA binding);GO:0003729(mRNA binding);GO:0005515(protein binding);GO:0005634(nucleus);GO:0005654(nucleoplasm);GO:0005681(spliceosomal complex);GO:0005686(U2 snRNP);GO:0005829(cytosol);GO:0006357(regulation of transcription by RNA polymerase II);GO:0006397(mRNA processing);GO:0007249(I-kappaB kinase/NF-kappaB signaling);GO:0008380(RNA splicing)…
miR-192	ENST00000502492	ENSG00000159210	SNF8	SNF8 subunit of ESCRT-II [Source:HGNC Symbol;Acc:HGNC:17028]	NA	-10.75	0	1	1	GO:0000814(ESCRT II complex);GO:0005515(protein binding);GO:0005634(nucleus);GO:0005654(nucleoplasm);GO:0005667(transcription regulator complex);GO:0005737(cytoplasm);GO:0005768(endosome);GO:0005829(cytosol);GO:0005886(plasma membrane);GO:0006357(regulation of transcription by RNA polymerase II);GO:0008022(protein C-terminus binding);GO:0010008(endosome membrane);GO:0010628(positive regulation of…	ko04144(Endocytosis)
miR-192	ENST00000216294	ENSG00000023608	SNAPC1	small nuclear RNA activating complex polypeptide 1 [Source:HGNC Symbol;Acc:HGNC:11134]	NA	-16.03	0	1	1	GO:0000995(RNA polymerase III general transcription initiation factor activity);GO:0003677(DNA binding);GO:0005515(protein binding);GO:0005634(nucleus);GO:0005654(nucleoplasm);GO:0005730(nucleolus);GO:0016251(RNA polymerase II general transcription initiation factor activity);GO:0019185(snRNA-activating protein complex);GO:0042795(snRNA transcription by RNA polymerase II);GO:0042796(snRNA transcr…
miR-192	ENST00000627246	ENSG00000281106	TMEM272	transmembrane protein 272 [Source:HGNC Symbol;Acc:HGNC:26737]	69	-12.4	1	1	2	GO:0016020(membrane);GO:0016021(integral component of membrane)
miR-192	ENST00000261326	ENSG00000075643	MOCOS	molybdenum cofactor sulfurase [Source:HGNC Symbol;Acc:HGNC:18234]	82	-12.41	1	1	2	GO:0003824(catalytic activity);GO:0005515(protein binding);GO:0005575(cellular_component);GO:0005829(cytosol);GO:0006777(Mo-molybdopterin cofactor biosynthetic process);GO:0008265(Mo-molybdopterin cofactor sulfurase activity);GO:0016740(transferase activity);GO:0016829(lyase activity);GO:0030151(molybdenum ion binding);GO:0030170(pyridoxal phosphate binding);GO:0032324(molybdopterin cofactor bios…	ko00790(Folate biosynthesis)
miR-192	ENST00000262435	ENSG00000108854	SMURF2	SMAD specific E3 ubiquitin protein ligase 2 [Source:HGNC Symbol;Acc:HGNC:16809]	NA	-15.38	0	1	1	GO:0000122(negative regulation of transcription by RNA polymerase II);GO:0000151(ubiquitin ligase complex);GO:0000209(protein polyubiquitination);GO:0004842(ubiquitin-protein transferase activity);GO:0005515(protein binding);GO:0005634(nucleus);GO:0005654(nucleoplasm);GO:0005737(cytoplasm);GO:0005829(cytosol);GO:0005886(plasma membrane);GO:0006511(ubiquitin-dependent protein catabolic process);GO…	ko04120(Ubiquitin mediated proteolysis);ko04144(Endocytosis);ko04340(Hedgehog signaling pathway);ko04350(TGF-beta signaling pathway)
miR-192	ENST00000541421	ENSG00000256162	SMLR1	small leucine rich protein 1 [Source:HGNC Symbol;Acc:HGNC:44670]	NA	-15.95	0	1	1	GO:0005515(protein binding);GO:0016020(membrane);GO:0016021(integral component of membrane)
miR-192	ENST00000462322	ENSG00000240204	SMKR1	small lysine rich protein 1 [Source:HGNC Symbol;Acc:HGNC:43561]	NA	-19.17	0	1	1
miR-192	ENST00000295958	ENSG00000163683	SMIM14	small integral membrane protein 14 [Source:HGNC Symbol;Acc:HGNC:27321]	NA	-13.13	0	1	1	GO:0001835(blastocyst hatching);GO:0005515(protein binding);GO:0005783(endoplasmic reticulum);GO:0005789(endoplasmic reticulum membrane);GO:0016020(membrane);GO:0016021(integral component of membrane)
miR-192	ENST00000416247	ENSG00000224531	SMIM13	small integral membrane protein 13 [Source:HGNC Symbol;Acc:HGNC:27356]	NA	-12.19	0	1	1	GO:0016020(membrane);GO:0016021(integral component of membrane)
miR-192	ENST00000331479	ENSG00000183172	SMDT1	single-pass membrane protein with aspartate rich tail 1 [Source:HGNC Symbol;Acc:HGNC:25055]	NA	-17.19	0	1	1	GO:0005515(protein binding);GO:0005654(nucleoplasm);GO:0005739(mitochondrion);GO:0005743(mitochondrial inner membrane);GO:0005759(mitochondrial matrix);GO:0006811(ion transport);GO:0006816(calcium ion transport);GO:0006851(mitochondrial calcium ion transmembrane transport);GO:0016020(membrane);GO:0016021(integral component of membrane);GO:0031305(integral component of mitochondrial inner membrane…
miR-192	ENST00000361138	ENSG00000198887	SMC5	structural maintenance of chromosomes 5 [Source:HGNC Symbol;Acc:HGNC:20465]	92	NA	1	0	1	GO:0000166(nucleotide binding);GO:0000722(telomere maintenance via recombination);GO:0000724(double-strand break repair via homologous recombination);GO:0000775(chromosome, centromeric region);GO:0000781(chromosome, telomeric region);GO:0000803(sex chromosome);GO:0005515(protein binding);GO:0005524(ATP binding);GO:0005634(nucleus);GO:0005654(nucleoplasm);GO:0005694(chromosome);GO:0005737(cytoplas…
miR-192	ENST00000265375	ENSG00000108100	CCNY	cyclin Y [Source:HGNC Symbol;Acc:HGNC:23354]	65	-12.41	1	1	2	GO:0000079(regulation of cyclin-dependent protein serine/threonine kinase activity);GO:0000086(G2/M transition of mitotic cell cycle);GO:0000307(cyclin-dependent protein kinase holoenzyme complex);GO:0000308(cytoplasmic cyclin-dependent protein kinase holoenzyme complex);GO:0005515(protein binding);GO:0005634(nucleus);GO:0005886(plasma membrane);GO:0007049(cell cycle);GO:0007283(spermatogenesis);…
miR-192	ENST00000511601	ENSG00000137460	FHDC1	FH2 domain containing 1 [Source:HGNC Symbol;Acc:HGNC:29363]	93	-12.42	1	1	2	GO:0003779(actin binding);GO:0005737(cytoplasm);GO:0005794(Golgi apparatus);GO:0005874(microtubule);GO:0005881(cytoplasmic microtubule);GO:0005884(actin filament);GO:0005929(cilium);GO:0008017(microtubule binding);GO:0030030(cell projection organization);GO:0030041(actin filament polymerization);GO:0042995(cell projection);GO:0043149(stress fiber assembly);GO:0060271(cilium assembly);GO:0090161(G…
miR-192	ENST00000545279	ENSG00000113658	SMAD5	SMAD family member 5 [Source:HGNC Symbol;Acc:HGNC:6771]	NA	-10.64	0	1	1	GO:0000122(negative regulation of transcription by RNA polymerase II);GO:0000785(chromatin);GO:0000977(RNA polymerase II transcription regulatory region sequence-specific DNA binding);GO:0000978(RNA polymerase II cis-regulatory region sequence-specific DNA binding);GO:0000981(DNA-binding transcription factor activity, RNA polymerase II-specific);GO:0001227(DNA-binding transcription repressor acti…	ko04350(TGF-beta signaling pathway);ko04550(Signaling pathways regulating pluripotency of stem cells)
miR-192	ENST00000375344	ENSG00000148110	MFSD14B	major facilitator superfamily domain containing 14B [Source:HGNC Symbol;Acc:HGNC:23376]	77	-12.43	1	1	2	GO:0005515(protein binding);GO:0016020(membrane);GO:0016021(integral component of membrane);GO:0022857(transmembrane transporter activity);GO:0055085(transmembrane transport)
miR-192	ENST00000334534	ENSG00000149346	SLX4IP	SLX4 interacting protein [Source:HGNC Symbol;Acc:HGNC:16225]	NA	-15.36	0	1	1	GO:0005515(protein binding)
miR-192	ENST00000378075	ENSG00000204950	LRRC10B	leucine rich repeat containing 10B [Source:HGNC Symbol;Acc:HGNC:37215]	96	-12.44	1	1	2	GO:0005515(protein binding)
miR-192	ENST00000325089	ENSG00000165300	SLITRK5	SLIT and NTRK like family member 5 [Source:HGNC Symbol;Acc:HGNC:20295]	NA	-19.96	0	1	1	GO:0005515(protein binding);GO:0005886(plasma membrane);GO:0007268(chemical synaptic transmission);GO:0007409(axonogenesis);GO:0007625(grooming behavior);GO:0009410(response to xenobiotic stimulus);GO:0016020(membrane);GO:0016021(integral component of membrane);GO:0021756(striatum development);GO:0030534(adult behavior);GO:0043235(receptor complex);GO:0043588(skin development);GO:0048813(dendrite…
miR-192	ENST00000273048	ENSG00000144567	RETREG2	reticulophagy regulator family member 2 [Source:HGNC Symbol;Acc:HGNC:28450]	73	-12.45	1	1	2	GO:0005515(protein binding);GO:0005783(endoplasmic reticulum);GO:0007029(endoplasmic reticulum organization);GO:0016020(membrane);GO:0016021(integral component of membrane);GO:0030574(collagen catabolic process);GO:0061709(reticulophagy);GO:0140506(endoplasmic reticulum-autophagosome adaptor activity)
miR-192	ENST00000335565	ENSG00000185985	SLITRK2	SLIT and NTRK like family member 2 [Source:HGNC Symbol;Acc:HGNC:13449]	NA	-10.14	0	1	1	GO:0005515(protein binding);GO:0005886(plasma membrane);GO:0007409(axonogenesis);GO:0016020(membrane);GO:0016021(integral component of membrane);GO:0050807(regulation of synapse organization);GO:0051965(positive regulation of synapse assembly);GO:0098978(glutamatergic synapse);GO:0098982(GABA-ergic synapse);GO:0099560(synaptic membrane adhesion);GO:1905606(regulation of presynapse assembly)
miR-192	ENST00000230461	ENSG00000112697	TMEM30A	transmembrane protein 30A [Source:HGNC Symbol;Acc:HGNC:16667]	96	-12.46	1	1	2	GO:0005515(protein binding);GO:0005783(endoplasmic reticulum);GO:0005794(Golgi apparatus);GO:0005886(plasma membrane);GO:0006855(xenobiotic transmembrane transport);GO:0006869(lipid transport);GO:0010976(positive regulation of neuron projection development);GO:0015247(aminophospholipid flippase activity);GO:0015914(phospholipid transport);GO:0015917(aminophospholipid transport);GO:0016020(membran…
miR-192	ENST00000383263	ENSG00000184984	CHRM5	cholinergic receptor muscarinic 5 [Source:HGNC Symbol;Acc:HGNC:1954]	75	-12.46	1	1	2	GO:0001696(gastric acid secretion);GO:0004435(phosphatidylinositol phospholipase C activity);GO:0004930(G protein-coupled receptor activity);GO:0004993(G protein-coupled serotonin receptor activity);GO:0005515(protein binding);GO:0005886(plasma membrane);GO:0005887(integral component of plasma membrane);GO:0007165(signal transduction);GO:0007186(G protein-coupled receptor signaling pathway);GO:00…	ko04020(Calcium signaling pathway);ko04080(Neuroactive ligand-receptor interaction);ko04725(Cholinergic synapse);ko04810(Regulation of actin cytoskeleton);ko05010(Alzheimer disease);ko05022(Pathways of neurodegeneration - multiple diseases)
miR-192	ENST00000265140	ENSG00000133302	SLF1	SMC5-SMC6 complex localization factor 1 [Source:HGNC Symbol;Acc:HGNC:25408]	NA	-13.39	0	1	1	GO:0000724(double-strand break repair via homologous recombination);GO:0000781(chromosome, telomeric region);GO:0000786(nucleosome);GO:0005515(protein binding);GO:0005634(nucleus);GO:0005654(nucleoplasm);GO:0005737(cytoplasm);GO:0005813(centrosome);GO:0005815(microtubule organizing center);GO:0005856(cytoskeleton);GO:0006281(DNA repair);GO:0006974(cellular response to DNA damage stimulus);GO:0016…
miR-192	ENST00000477973	ENSG00000163602	RYBP	RING1 and YY1 binding protein [Source:HGNC Symbol;Acc:HGNC:10480]	75	-12.47	1	1	2	GO:0000122(negative regulation of transcription by RNA polymerase II);GO:0003677(DNA binding);GO:0003712(transcription coregulator activity);GO:0003714(transcription corepressor activity);GO:0005515(protein binding);GO:0005634(nucleus);GO:0005654(nucleoplasm);GO:0005737(cytoplasm);GO:0006355(regulation of DNA-templated transcription);GO:0006915(apoptotic process);GO:0031519(PcG protein complex);G…
miR-192	ENST00000307378	ENSG00000084453	SLCO1A2	solute carrier organic anion transporter family member 1A2 [Source:HGNC Symbol;Acc:HGNC:10956]	NA	-20.88	0	1	1	GO:0005515(protein binding);GO:0005886(plasma membrane);GO:0005887(integral component of plasma membrane);GO:0006811(ion transport);GO:0008514(organic anion transmembrane transporter activity);GO:0015125(bile acid transmembrane transporter activity);GO:0015347(sodium-independent organic anion transmembrane transporter activity);GO:0015711(organic anion transport);GO:0015721(bile acid and bile sal…	ko04976(Bile secretion)
miR-192	ENST00000394785	ENSG00000164038	SLC9B2	solute carrier family 9 member B2 [Source:HGNC Symbol;Acc:HGNC:25143]	NA	-26.03	0	1	1	GO:0005451(monovalent cation:proton antiporter activity);GO:0005515(protein binding);GO:0005739(mitochondrion);GO:0005743(mitochondrial inner membrane);GO:0005768(endosome);GO:0005886(plasma membrane);GO:0005929(cilium);GO:0006811(ion transport);GO:0006812(cation transport);GO:0006814(sodium ion transport);GO:0010008(endosome membrane);GO:0010348(lithium:proton antiporter activity);GO:0015297(ant…
miR-192	ENST00000361573	ENSG00000197818	SLC9A8	solute carrier family 9 member A8 [Source:HGNC Symbol;Acc:HGNC:20728]	NA	-21.57	0	1	1	GO:0000139(Golgi membrane);GO:0005515(protein binding);GO:0005794(Golgi apparatus);GO:0006811(ion transport);GO:0006812(cation transport);GO:0006814(sodium ion transport);GO:0006885(regulation of pH);GO:0015297(antiporter activity);GO:0015299(solute:proton antiporter activity);GO:0015385(sodium:proton antiporter activity);GO:0015386(potassium:proton antiporter activity);GO:0016020(membrane);GO:00…
miR-192	ENST00000332839	ENSG00000183023	SLC8A1	solute carrier family 8 member A1 [Source:HGNC Symbol;Acc:HGNC:11068]	NA	-24.02	0	1	1	GO:0001666(response to hypoxia);GO:0002026(regulation of the force of heart contraction);GO:0002027(regulation of heart rate);GO:0002028(regulation of sodium ion transport);GO:0005432(calcium:sodium antiporter activity);GO:0005509(calcium ion binding);GO:0005515(protein binding);GO:0005516(calmodulin binding);GO:0005654(nucleoplasm);GO:0005739(mitochondrion);GO:0005874(microtubule);GO:0005886(pla…	ko04020(Calcium signaling pathway);ko04022(cGMP-PKG signaling pathway);ko04260(Cardiac muscle contraction);ko04261(Adrenergic signaling in cardiomyocytes);ko04371(Apelin signaling pathway);ko04740(Olfactory transduction);ko04961(Endocrine and other factor-regulated calcium reabsorption);ko04974(Protein digestion and absorption);ko04978(Mineral absorption);ko05410(Hypertrophic cardiomyopathy);ko05…
miR-192	ENST00000556287	ENSG00000155465	SLC7A7	solute carrier family 7 member 7 [Source:HGNC Symbol;Acc:HGNC:11065]	NA	-22.14	0	1	1	GO:0000821(regulation of arginine metabolic process);GO:0005886(plasma membrane);GO:0005887(integral component of plasma membrane);GO:0006865(amino acid transport);GO:0015174(basic amino acid transmembrane transporter activity);GO:0015179(L-amino acid transmembrane transporter activity);GO:0015807(L-amino acid transport);GO:0016020(membrane);GO:0016021(integral component of membrane);GO:0016323(b…	ko04974(Protein digestion and absorption)
miR-192	ENST00000219343	ENSG00000103064	SLC7A6	solute carrier family 7 member 6 [Source:HGNC Symbol;Acc:HGNC:11064]	NA	-12.04	0	1	1	GO:0003333(amino acid transmembrane transport);GO:0005515(protein binding);GO:0005886(plasma membrane);GO:0005887(integral component of plasma membrane);GO:0006865(amino acid transport);GO:0015171(amino acid transmembrane transporter activity);GO:0015174(basic amino acid transmembrane transporter activity);GO:0015179(L-amino acid transmembrane transporter activity);GO:0015297(antiporter activity)…
miR-192	ENST00000261622	ENSG00000103257	SLC7A5	solute carrier family 7 member 5 [Source:HGNC Symbol;Acc:HGNC:11063]	NA	-12.13	0	1	1	GO:0002720(positive regulation of cytokine production involved in immune response);GO:0005515(protein binding);GO:0005737(cytoplasm);GO:0005764(lysosome);GO:0005765(lysosomal membrane);GO:0005829(cytosol);GO:0005886(plasma membrane);GO:0006865(amino acid transport);GO:0009925(basal plasma membrane);GO:0010507(negative regulation of autophagy);GO:0010629(negative regulation of gene expression);GO:…	ko04150(mTOR signaling pathway);ko05230(Central carbon metabolism in cancer)
miR-192	ENST00000371980	ENSG00000171357	LURAP1	leucine rich adaptor protein 1 [Source:HGNC Symbol;Acc:HGNC:32327]	63	-12.47	1	1	2	GO:0001819(positive regulation of cytokine production);GO:0005515(protein binding);GO:0005737(cytoplasm);GO:0005829(cytosol);GO:0009966(regulation of signal transduction);GO:0043123(positive regulation of I-kappaB kinase/NF-kappaB signaling);GO:0043231(intracellular membrane-bounded organelle)
miR-192	ENST00000280612	ENSG00000151012	SLC7A11	solute carrier family 7 member 11 [Source:HGNC Symbol;Acc:HGNC:11059]	NA	-13.08	0	1	1	GO:0005515(protein binding);GO:0005791(rough endoplasmic reticulum);GO:0005856(cytoskeleton);GO:0005886(plasma membrane);GO:0006749(glutathione metabolic process);GO:0006865(amino acid transport);GO:0006979(response to oxidative stress);GO:0007420(brain development);GO:0008542(visual learning);GO:0009636(response to toxic substance);GO:0009986(cell surface);GO:0014070(response to organic cyclic c…	ko04216(Ferroptosis)
miR-192	ENST00000380752	ENSG00000139514	SLC7A1	solute carrier family 7 member 1 [Source:HGNC Symbol;Acc:HGNC:11057]	NA	-17.87	0	1	1	GO:0000064(L-ornithine transmembrane transporter activity);GO:0005290(L-histidine transmembrane transporter activity);GO:0005515(protein binding);GO:0005886(plasma membrane);GO:0005887(integral component of plasma membrane);GO:0006865(amino acid transport);GO:0009925(basal plasma membrane);GO:0015171(amino acid transmembrane transporter activity);GO:0015174(basic amino acid transmembrane transpor…	ko05206(MicroRNAs in cancer)
miR-192	ENST00000525748	ENSG00000165970	SLC6A5	solute carrier family 6 member 5 [Source:HGNC Symbol;Acc:HGNC:11051]	NA	-29.72	0	1	1	GO:0001504(neurotransmitter uptake);GO:0005768(endosome);GO:0005886(plasma membrane);GO:0005887(integral component of plasma membrane);GO:0006836(neurotransmitter transport);GO:0007268(chemical synaptic transmission);GO:0015187(glycine transmembrane transporter activity);GO:0015293(symporter activity);GO:0015375(glycine:sodium symporter activity);GO:0015816(glycine transport);GO:0016020(membrane)…	ko04721(Synaptic vesicle cycle)
miR-192	ENST00000353278	ENSG00000163817	SLC6A20	solute carrier family 6 member 20 [Source:HGNC Symbol;Acc:HGNC:30927]	NA	-18.28	0	1	1	GO:0005298(proline:sodium symporter activity);GO:0005515(protein binding);GO:0005886(plasma membrane);GO:0005887(integral component of plasma membrane);GO:0006865(amino acid transport);GO:0015171(amino acid transmembrane transporter activity);GO:0015175(neutral amino acid transmembrane transporter activity);GO:0015188(L-isoleucine transmembrane transporter activity);GO:0015193(L-proline transmemb…
miR-192	ENST00000598581	ENSG00000268104	SLC6A14	solute carrier family 6 member 14 [Source:HGNC Symbol;Acc:HGNC:11047]	56	NA	1	0	1	GO:0003333(amino acid transmembrane transport);GO:0005886(plasma membrane);GO:0005887(integral component of plasma membrane);GO:0006865(amino acid transport);GO:0009636(response to toxic substance);GO:0015171(amino acid transmembrane transporter activity);GO:0015293(symporter activity);GO:0016020(membrane);GO:0016021(integral component of membrane);GO:0022857(transmembrane transporter activity);G…
miR-192	ENST00000359674	ENSG00000111181	SLC6A12	solute carrier family 6 member 12 [Source:HGNC Symbol;Acc:HGNC:11045]	NA	-15.44	0	1	1	GO:0003333(amino acid transmembrane transport);GO:0005332(gamma-aminobutyric acid:sodium:chloride symporter activity);GO:0005515(protein binding);GO:0005886(plasma membrane);GO:0005887(integral component of plasma membrane);GO:0006836(neurotransmitter transport);GO:0006865(amino acid transport);GO:0008028(monocarboxylic acid transmembrane transporter activity);GO:0015171(amino acid transmembrane …	ko04721(Synaptic vesicle cycle);ko04727(GABAergic synapse)
miR-192	ENST00000295083	ENSG00000162976	SLC66A3	solute carrier family 66 member 3 [Source:HGNC Symbol;Acc:HGNC:28503]	NA	-12.02	0	1	1	GO:0016020(membrane);GO:0016021(integral component of membrane)
miR-192	ENST00000585568	ENSG00000159882	ZNF230	zinc finger protein 230 [Source:HGNC Symbol;Acc:HGNC:13024]	90	-12.49	1	1	2	GO:0000978(RNA polymerase II cis-regulatory region sequence-specific DNA binding);GO:0000981(DNA-binding transcription factor activity, RNA polymerase II-specific);GO:0003677(DNA binding);GO:0005515(protein binding);GO:0005634(nucleus);GO:0006355(regulation of DNA-templated transcription);GO:0006357(regulation of transcription by RNA polymerase II);GO:0046872(metal ion binding)	ko05168(Herpes simplex virus 1 infection)
miR-192	ENST00000396005	ENSG00000148942	SLC5A12	solute carrier family 5 member 12 [Source:HGNC Symbol;Acc:HGNC:28750]	NA	-19.19	0	1	1	GO:0005343(organic acid:sodium symporter activity);GO:0005654(nucleoplasm);GO:0005886(plasma membrane);GO:0006811(ion transport);GO:0006814(sodium ion transport);GO:0015129(lactate transmembrane transporter activity);GO:0015293(symporter activity);GO:0016020(membrane);GO:0016021(integral component of membrane);GO:0016324(apical plasma membrane);GO:0022857(transmembrane transporter activity);GO:00…
miR-192	ENST00000297354	ENSG00000164764	SBSPON	somatomedin B and thrombospondin type 1 domain containing [Source:HGNC Symbol;Acc:HGNC:30362]	94	-12.49	1	1	2	GO:0005201(extracellular matrix structural constituent);GO:0005576(extracellular region);GO:0062023(collagen-containing extracellular matrix)
miR-192	ENST00000674821	ENSG00000185803	SLC52A2	solute carrier family 52 member 2 [Source:HGNC Symbol;Acc:HGNC:30224]	NA	-15.65	0	1	1	GO:0001618(virus receptor activity);GO:0005515(protein binding);GO:0005886(plasma membrane);GO:0005887(integral component of plasma membrane);GO:0006771(riboflavin metabolic process);GO:0016020(membrane);GO:0016021(integral component of membrane);GO:0032217(riboflavin transmembrane transporter activity);GO:0032218(riboflavin transport);GO:0046718(viral entry into host cell);GO:0062124(4-hydroxybu…
miR-192	ENST00000358657	ENSG00000050438	SLC4A8	solute carrier family 4 member 8 [Source:HGNC Symbol;Acc:HGNC:11034]	NA	-39.22	0	1	1	GO:0005452(solute:inorganic anion antiporter activity);GO:0005886(plasma membrane);GO:0006811(ion transport);GO:0006814(sodium ion transport);GO:0006820(anion transport);GO:0008021(synaptic vesicle);GO:0008509(anion transmembrane transporter activity);GO:0008510(sodium:bicarbonate symporter activity);GO:0015081(sodium ion transmembrane transporter activity);GO:0015106(bicarbonate transmembrane tr…
miR-192	ENST00000270570	ENSG00000142494	SLC47A1	solute carrier family 47 member 1 [Source:HGNC Symbol;Acc:HGNC:25588]	65	NA	1	0	1	GO:0005515(protein binding);GO:0005886(plasma membrane);GO:0006812(cation transport);GO:0015179(L-amino acid transmembrane transporter activity);GO:0015297(antiporter activity);GO:0015299(solute:proton antiporter activity);GO:0015695(organic cation transport);GO:0016020(membrane);GO:0016021(integral component of membrane);GO:0016323(basolateral plasma membrane);GO:0016324(apical plasma membrane);…
miR-192	ENST00000266943	ENSG00000139508	SLC46A3	solute carrier family 46 member 3 [Source:HGNC Symbol;Acc:HGNC:27501]	67	NA	1	0	1	GO:0005515(protein binding);GO:0016020(membrane);GO:0016021(integral component of membrane);GO:0022857(transmembrane transporter activity);GO:0034486(vacuolar transmembrane transport);GO:0055085(transmembrane transport);GO:0070062(extracellular exosome);GO:1905103(integral component of lysosomal membrane)
miR-192	ENST00000382102	ENSG00000164175	SLC45A2	solute carrier family 45 member 2 [Source:HGNC Symbol;Acc:HGNC:16472]	NA	-18.82	0	1	1	GO:0007601(visual perception);GO:0008506(sucrose:proton symporter activity);GO:0015770(sucrose transport);GO:0016020(membrane);GO:0016021(integral component of membrane);GO:0033162(melanosome membrane);GO:0042438(melanin biosynthetic process);GO:0048066(developmental pigmentation);GO:0050896(response to stimulus)
miR-192	ENST00000525205	ENSG00000134802	SLC43A3	solute carrier family 43 member 3 [Source:HGNC Symbol;Acc:HGNC:17466]	NA	-19.95	0	1	1	GO:0005515(protein binding);GO:0005886(plasma membrane);GO:0006869(lipid transport);GO:0015207(adenine transmembrane transporter activity);GO:0015208(guanine transmembrane transporter activity);GO:0015245(fatty acid transmembrane transporter activity);GO:0015853(adenine transport);GO:0015908(fatty acid transport);GO:0016020(membrane);GO:0016021(integral component of membrane);GO:0016323(basolater…
miR-192	ENST00000031146	ENSG00000029364	SLC39A9	solute carrier family 39 member 9 [Source:HGNC Symbol;Acc:HGNC:20182]	NA	-16.2	0	1	1	GO:0005515(protein binding);GO:0006811(ion transport);GO:0006829(zinc ion transport);GO:0016020(membrane);GO:0016021(integral component of membrane);GO:0030001(metal ion transport);GO:0046873(metal ion transmembrane transporter activity);GO:0055085(transmembrane transport)
miR-192	ENST00000356736	ENSG00000138821	SLC39A8	solute carrier family 39 member 8 [Source:HGNC Symbol;Acc:HGNC:20862]	NA	-14.5	0	1	1	GO:0005381(iron ion transmembrane transporter activity);GO:0005384(manganese ion transmembrane transporter activity);GO:0005385(zinc ion transmembrane transporter activity);GO:0005764(lysosome);GO:0005765(lysosomal membrane);GO:0005886(plasma membrane);GO:0005887(integral component of plasma membrane);GO:0006351(DNA-templated transcription);GO:0006355(regulation of DNA-templated transcription);GO…	ko04216(Ferroptosis)
miR-192	ENST00000344337	ENSG00000114030	KPNA1	karyopherin subunit alpha 1 [Source:HGNC Symbol;Acc:HGNC:6394]	85	-12.51	1	1	2	GO:0000018(regulation of DNA recombination);GO:0005515(protein binding);GO:0005634(nucleus);GO:0005643(nuclear pore);GO:0005654(nucleoplasm);GO:0005737(cytoplasm);GO:0005829(cytosol);GO:0006606(protein import into nucleus);GO:0006607(NLS-bearing protein import into nucleus);GO:0008139(nuclear localization sequence binding);GO:0014069(postsynaptic density);GO:0014841(skeletal muscle satellite cell…	ko05132(Salmonella infection);ko05164(Influenza A)
miR-192	ENST00000398637	ENSG00000111371	SLC38A1	solute carrier family 38 member 1 [Source:HGNC Symbol;Acc:HGNC:13447]	NA	-16.64	0	1	1	GO:0001504(neurotransmitter uptake);GO:0003333(amino acid transmembrane transport);GO:0005283(amino acid:sodium symporter activity);GO:0005295(neutral amino acid:sodium symporter activity);GO:0005515(protein binding);GO:0005886(plasma membrane);GO:0005887(integral component of plasma membrane);GO:0006811(ion transport);GO:0006814(sodium ion transport);GO:0006865(amino acid transport);GO:0006868(g…	ko04724(Glutamatergic synapse);ko04727(GABAergic synapse)
miR-192	ENST00000245680	ENSG00000115084	SLC35F5	solute carrier family 35 member F5 [Source:HGNC Symbol;Acc:HGNC:23617]	NA	-17.31	0	1	1	GO:0016020(membrane);GO:0016021(integral component of membrane);GO:0090087(regulation of peptide transport)
miR-192	ENST00000562351	ENSG00000047346	FAM214A	family with sequence similarity 214 member A [Source:HGNC Symbol;Acc:HGNC:25609]	78	-12.51	1	1	2	GO:0005515(protein binding)
miR-192	ENST00000343605	ENSG00000100036	SLC35E4	solute carrier family 35 member E4 [Source:HGNC Symbol;Acc:HGNC:17058]	NA	-12.97	0	1	1	GO:0005515(protein binding);GO:0005794(Golgi apparatus);GO:0015297(antiporter activity);GO:0016020(membrane);GO:0016021(integral component of membrane);GO:0055085(transmembrane transport)
miR-192	ENST00000337573	ENSG00000147654	EBAG9	estrogen receptor binding site associated antigen 9 [Source:HGNC Symbol;Acc:HGNC:3123]	71	-12.53	1	1	2	GO:0000139(Golgi membrane);GO:0001558(regulation of cell growth);GO:0005515(protein binding);GO:0005794(Golgi apparatus);GO:0006915(apoptotic process);GO:0016020(membrane);GO:0016021(integral component of membrane);GO:0016505(peptidase activator activity involved in apoptotic process);GO:0030141(secretory granule)	ko04915(Estrogen signaling pathway)
miR-192	ENST00000378509	ENSG00000205060	SLC35B4	solute carrier family 35 member B4 [Source:HGNC Symbol;Acc:HGNC:20584]	NA	-13.68	0	1	1	GO:0000139(Golgi membrane);GO:0005462(UDP-N-acetylglucosamine transmembrane transporter activity);GO:0005464(UDP-xylose transmembrane transporter activity);GO:0005515(protein binding);GO:0005783(endoplasmic reticulum);GO:0005794(Golgi apparatus);GO:0006111(regulation of gluconeogenesis);GO:0008643(carbohydrate transport);GO:0015790(UDP-xylose transmembrane transport);GO:0016020(membrane);GO:00160…
miR-192	ENST00000382051	ENSG00000157765	SLC34A2	solute carrier family 34 member 2 [Source:HGNC Symbol;Acc:HGNC:11020]	NA	-15.13	0	1	1	GO:0001701(in utero embryonic development);GO:0005436(sodium:phosphate symporter activity);GO:0005515(protein binding);GO:0005886(plasma membrane);GO:0005887(integral component of plasma membrane);GO:0005903(brush border);GO:0006811(ion transport);GO:0006814(sodium ion transport);GO:0006817(phosphate ion transport);GO:0015293(symporter activity);GO:0016020(membrane);GO:0016021(integral component …	ko04928(Parathyroid hormone synthesis, secretion and action);ko04978(Mineral absorption)
miR-192	ENST00000453304	ENSG00000182168	UNC5C	unc-5 netrin receptor C [Source:HGNC Symbol;Acc:HGNC:12569]	78	-12.56	1	1	2	GO:0005042(netrin receptor activity);GO:0005043(netrin receptor activity involved in chemorepulsion);GO:0005515(protein binding);GO:0005886(plasma membrane);GO:0006915(apoptotic process);GO:0007165(signal transduction);GO:0007411(axon guidance);GO:0007420(brain development);GO:0009986(cell surface);GO:0015631(tubulin binding);GO:0016020(membrane);GO:0016021(integral component of membrane);GO:0019…	ko04360(Axon guidance)
miR-192	ENST00000427715	ENSG00000164756	SLC30A8	solute carrier family 30 member 8 [Source:HGNC Symbol;Acc:HGNC:20303]	NA	-17.39	0	1	1	GO:0005385(zinc ion transmembrane transporter activity);GO:0005515(protein binding);GO:0005886(plasma membrane);GO:0006811(ion transport);GO:0006812(cation transport);GO:0006829(zinc ion transport);GO:0006882(cellular zinc ion homeostasis);GO:0008270(zinc ion binding);GO:0008324(cation transmembrane transporter activity);GO:0009749(response to glucose);GO:0010043(response to zinc ion);GO:0016020(…
miR-192	ENST00000357650	ENSG00000162695	SLC30A7	solute carrier family 30 member 7 [Source:HGNC Symbol;Acc:HGNC:19306]	NA	-39.03	0	1	1	GO:0005385(zinc ion transmembrane transporter activity);GO:0005737(cytoplasm);GO:0005794(Golgi apparatus);GO:0006811(ion transport);GO:0006812(cation transport);GO:0006829(zinc ion transport);GO:0006882(cellular zinc ion homeostasis);GO:0008324(cation transmembrane transporter activity);GO:0016020(membrane);GO:0016021(integral component of membrane);GO:0031410(cytoplasmic vesicle);GO:0031982(vesi…
miR-192	ENST00000522110	ENSG00000173273	TNKS	tankyrase [Source:HGNC Symbol;Acc:HGNC:11941]	87	-12.57	1	1	2	GO:0000139(Golgi membrane);GO:0000209(protein polyubiquitination);GO:0000242(pericentriolar material);GO:0000781(chromosome, telomeric region);GO:0000922(spindle pole);GO:0003950(NAD+ ADP-ribosyltransferase activity);GO:0005515(protein binding);GO:0005634(nucleus);GO:0005643(nuclear pore);GO:0005654(nucleoplasm);GO:0005694(chromosome);GO:0005737(cytoplasm);GO:0005794(Golgi apparatus);GO:0005815(m…
miR-192	ENST00000366926	ENSG00000196660	SLC30A10	solute carrier family 30 member 10 [Source:HGNC Symbol;Acc:HGNC:25355]	NA	-11.04	0	1	1	GO:0005384(manganese ion transmembrane transporter activity);GO:0005385(zinc ion transmembrane transporter activity);GO:0005515(protein binding);GO:0005768(endosome);GO:0005769(early endosome);GO:0005794(Golgi apparatus);GO:0005886(plasma membrane);GO:0006811(ion transport);GO:0006812(cation transport);GO:0006828(manganese ion transport);GO:0006829(zinc ion transport);GO:0006882(cellular zinc ion…
miR-192	ENST00000373360	ENSG00000136856	SLC2A8	solute carrier family 2 member 8 [Source:HGNC Symbol;Acc:HGNC:13812]	NA	-20	0	1	1	GO:0001666(response to hypoxia);GO:0005353(fructose transmembrane transporter activity);GO:0005355(glucose transmembrane transporter activity);GO:0005536(glucose binding);GO:0005765(lysosomal membrane);GO:0005886(plasma membrane);GO:0005887(integral component of plasma membrane);GO:0005975(carbohydrate metabolic process);GO:0007141(male meiosis I);GO:0008021(synaptic vesicle);GO:0008286(insulin r…
miR-192	ENST00000275230	ENSG00000146411	SLC2A12	solute carrier family 2 member 12 [Source:HGNC Symbol;Acc:HGNC:18067]	NA	-17.72	0	1	1	GO:0005737(cytoplasm);GO:0005886(plasma membrane);GO:0008643(carbohydrate transport);GO:0008645(hexose transmembrane transport);GO:0012505(endomembrane system);GO:0016020(membrane);GO:0016021(integral component of membrane);GO:0022857(transmembrane transporter activity);GO:0048471(perinuclear region of cytoplasm);GO:0055056(D-glucose transmembrane transporter activity);GO:0055085(transmembrane tr…
miR-192	ENST00000599380	ENSG00000130304	SLC27A1	solute carrier family 27 member 1 [Source:HGNC Symbol;Acc:HGNC:10995]	NA	-19.43	0	1	1	GO:0000166(nucleotide binding);GO:0001579(medium-chain fatty acid transport);GO:0001676(long-chain fatty acid metabolic process);GO:0004467(long-chain fatty acid-CoA ligase activity);GO:0005324(long-chain fatty acid transporter activity);GO:0005515(protein binding);GO:0005737(cytoplasm);GO:0005743(mitochondrial inner membrane);GO:0005783(endoplasmic reticulum);GO:0005886(plasma membrane);GO:00058…	ko03320(PPAR signaling pathway);ko04931(Insulin resistance);ko04975(Fat digestion and absorption)
miR-192	ENST00000465492	ENSG00000112053	SLC26A8	solute carrier family 26 member 8 [Source:HGNC Symbol;Acc:HGNC:14468]	87	NA	1	0	1	GO:0005254(chloride channel activity);GO:0005515(protein binding);GO:0005886(plasma membrane);GO:0005887(integral component of plasma membrane);GO:0006811(ion transport);GO:0006820(anion transport);GO:0006821(chloride transport);GO:0007283(spermatogenesis);GO:0008271(secondary active sulfate transmembrane transporter activity);GO:0008272(sulfate transport);GO:0008509(anion transmembrane transport…
miR-192	ENST00000276609	ENSG00000147606	SLC26A7	solute carrier family 26 member 7 [Source:HGNC Symbol;Acc:HGNC:14467]	NA	-15.43	0	1	1	GO:0001696(gastric acid secretion);GO:0005253(anion channel activity);GO:0005254(chloride channel activity);GO:0005737(cytoplasm);GO:0005768(endosome);GO:0005886(plasma membrane);GO:0005887(integral component of plasma membrane);GO:0006811(ion transport);GO:0006820(anion transport);GO:0006821(chloride transport);GO:0008271(secondary active sulfate transmembrane transporter activity);GO:0008272(su…	ko04971(Gastric acid secretion)
miR-192	ENST00000648836	ENSG00000255639	ENSG00000255639	novel protein	76	-12.57	1	1	2	GO:0016740(transferase activity);GO:0030246(carbohydrate binding);GO:0140096(catalytic activity, acting on a protein)
miR-192	ENST00000433282	ENSG00000145832	SLC25A48	solute carrier family 25 member 48 [Source:HGNC Symbol;Acc:HGNC:30451]	56	NA	1	0	1	GO:0005515(protein binding);GO:0005739(mitochondrion);GO:0005743(mitochondrial inner membrane);GO:0016020(membrane);GO:0016021(integral component of membrane);GO:0022857(transmembrane transporter activity);GO:0055085(transmembrane transport)
miR-192	ENST00000239032	ENSG00000119973	PRLHR	prolactin releasing hormone receptor [Source:HGNC Symbol;Acc:HGNC:4464]	88	-12.58	1	1	2	GO:0004930(G protein-coupled receptor activity);GO:0004983(neuropeptide Y receptor activity);GO:0005515(protein binding);GO:0005886(plasma membrane);GO:0005887(integral component of plasma membrane);GO:0005929(cilium);GO:0007165(signal transduction);GO:0007186(G protein-coupled receptor signaling pathway);GO:0007218(neuropeptide signaling pathway);GO:0007565(female pregnancy);GO:0007631(feeding b…	ko04080(Neuroactive ligand-receptor interaction)
miR-192	ENST00000507429	ENSG00000114120	SLC25A36	solute carrier family 25 member 36 [Source:HGNC Symbol;Acc:HGNC:25554]	55	NA	1	0	1	GO:0000002(mitochondrial genome maintenance);GO:0005739(mitochondrion);GO:0005743(mitochondrial inner membrane);GO:0006864(pyrimidine nucleotide transport);GO:0007005(mitochondrion organization);GO:0015218(pyrimidine nucleotide transmembrane transporter activity);GO:0016020(membrane);GO:0016021(integral component of membrane);GO:0051881(regulation of mitochondrial membrane potential);GO:0055085(t…
miR-192	ENST00000519676	ENSG00000174032	SLC25A30	solute carrier family 25 member 30 [Source:HGNC Symbol;Acc:HGNC:27371]	NA	-16.07	0	1	1	GO:0003674(molecular_function);GO:0005515(protein binding);GO:0005739(mitochondrion);GO:0005743(mitochondrial inner membrane);GO:0006839(mitochondrial transport);GO:0008150(biological_process);GO:0008272(sulfate transport);GO:0015116(sulfate transmembrane transporter activity);GO:0015117(thiosulfate transmembrane transporter activity);GO:0015131(oxaloacetate transmembrane transporter activity);GO…
miR-192	ENST00000569674	ENSG00000085491	SLC25A24	solute carrier family 25 member 24 [Source:HGNC Symbol;Acc:HGNC:20662]	NA	-10.41	0	1	1	GO:0005347(ATP transmembrane transporter activity);GO:0005509(calcium ion binding);GO:0005739(mitochondrion);GO:0005743(mitochondrial inner membrane);GO:0006839(mitochondrial transport);GO:0010941(regulation of cell death);GO:0015867(ATP transport);GO:0016020(membrane);GO:0016021(integral component of membrane);GO:0034599(cellular response to oxidative stress);GO:0046872(metal ion binding);GO:005…
miR-192	ENST00000482911	ENSG00000188467	SLC24A5	solute carrier family 24 member 5 [Source:HGNC Symbol;Acc:HGNC:20611]	NA	-13.28	0	1	1	GO:0005262(calcium channel activity);GO:0005515(protein binding);GO:0005794(Golgi apparatus);GO:0005802(trans-Golgi network);GO:0006811(ion transport);GO:0006813(potassium ion transport);GO:0006814(sodium ion transport);GO:0006816(calcium ion transport);GO:0006874(cellular calcium ion homeostasis);GO:0008273(calcium, potassium:sodium antiporter activity);GO:0015085(calcium ion transmembrane trans…
miR-192	ENST00000332180	ENSG00000136051	WASHC4	WASH complex subunit 4 [Source:HGNC Symbol;Acc:HGNC:29174]	99	-12.59	1	1	2	GO:0005654(nucleoplasm);GO:0005768(endosome);GO:0005769(early endosome);GO:0007032(endosome organization);GO:0015031(protein transport);GO:0016197(endosomal transport);GO:0031083(BLOC-1 complex);GO:0031901(early endosome membrane);GO:0034315(regulation of Arp2/3 complex-mediated actin nucleation);GO:0071203(WASH complex);GO:0140591(nuclear envelope budding)	ko04144(Endocytosis)
miR-192	ENST00000389757	ENSG00000144283	PKP4	plakophilin 4 [Source:HGNC Symbol;Acc:HGNC:9026]	97	-12.59	1	1	2	GO:0000922(spindle pole);GO:0001533(cornified envelope);GO:0005515(protein binding);GO:0005634(nucleus);GO:0005737(cytoplasm);GO:0005819(spindle);GO:0005856(cytoskeleton);GO:0005886(plasma membrane);GO:0005911(cell-cell junction);GO:0005912(adherens junction);GO:0007043(cell-cell junction assembly);GO:0007155(cell adhesion);GO:0007267(cell-cell signaling);GO:0009898(cytoplasmic side of plasma mem…
miR-192	ENST00000261892	ENSG00000074621	SLC24A1	solute carrier family 24 member 1 [Source:HGNC Symbol;Acc:HGNC:10975]	87	NA	1	0	1	GO:0005262(calcium channel activity);GO:0005515(protein binding);GO:0005886(plasma membrane);GO:0005887(integral component of plasma membrane);GO:0006811(ion transport);GO:0006816(calcium ion transport);GO:0006874(cellular calcium ion homeostasis);GO:0007601(visual perception);GO:0008273(calcium, potassium:sodium antiporter activity);GO:0009642(response to light intensity);GO:0015293(symporter ac…	ko04744(Phototransduction)
miR-192	ENST00000369503	ENSG00000163393	SLC22A15	solute carrier family 22 member 15 [Source:HGNC Symbol;Acc:HGNC:20301]	63	NA	1	0	1	GO:0003674(molecular_function);GO:0005575(cellular_component);GO:0006811(ion transport);GO:0008150(biological_process);GO:0016020(membrane);GO:0016021(integral component of membrane);GO:0022857(transmembrane transporter activity);GO:0055085(transmembrane transport)
miR-192	ENST00000311856	ENSG00000172940	SLC22A13	solute carrier family 22 member 13 [Source:HGNC Symbol;Acc:HGNC:8494]	NA	-13.92	0	1	1	GO:0002854(positive regulation of T cell mediated cytotoxicity directed against tumor cell target);GO:0005783(endoplasmic reticulum);GO:0005794(Golgi apparatus);GO:0005886(plasma membrane);GO:0015747(urate transport);GO:0016020(membrane);GO:0016021(integral component of membrane);GO:0016324(apical plasma membrane);GO:0022857(transmembrane transporter activity);GO:0034356(NAD biosynthesis via nico…
miR-192	ENST00000234256	ENSG00000115902	SLC1A4	solute carrier family 1 member 4 [Source:HGNC Symbol;Acc:HGNC:10942]	58	NA	1	0	1	GO:0005254(chloride channel activity);GO:0005813(centrosome);GO:0005882(intermediate filament);GO:0005886(plasma membrane);GO:0005887(integral component of plasma membrane);GO:0006865(amino acid transport);GO:0006868(glutamine transport);GO:0008514(organic anion transmembrane transporter activity);GO:0009986(cell surface);GO:0015171(amino acid transmembrane transporter activity);GO:0015175(neutra…
miR-192	ENST00000278379	ENSG00000110436	SLC1A2	solute carrier family 1 member 2 [Source:HGNC Symbol;Acc:HGNC:10940]	NA	-12.37	0	1	1	GO:0005313(L-glutamate transmembrane transporter activity);GO:0005314(high-affinity L-glutamate transmembrane transporter activity);GO:0005515(protein binding);GO:0005886(plasma membrane);GO:0005887(integral component of plasma membrane);GO:0006750(glutathione biosynthetic process);GO:0006811(ion transport);GO:0006836(neurotransmitter transport);GO:0006865(amino acid transport);GO:0007268(chemica…	ko04721(Synaptic vesicle cycle);ko04724(Glutamatergic synapse);ko05014(Amyotrophic lateral sclerosis);ko05016(Huntington disease)
miR-192	ENST00000210313	ENSG00000095261	PSMD5	proteasome 26S subunit, non-ATPase 5 [Source:HGNC Symbol;Acc:HGNC:9563]	60	-12.6	1	1	2	GO:0000502(proteasome complex);GO:0005515(protein binding);GO:0005654(nucleoplasm);GO:0005829(cytosol);GO:0008540(proteasome regulatory particle, base subcomplex);GO:0022624(proteasome accessory complex);GO:0043248(proteasome assembly);GO:0070682(proteasome regulatory particle assembly)
miR-192	ENST00000263409	ENSG00000113594	LIFR	LIF receptor subunit alpha [Source:HGNC Symbol;Acc:HGNC:6597]	64	-12.6	1	1	2	GO:0004896(cytokine receptor activity);GO:0004897(ciliary neurotrophic factor receptor activity);GO:0004923(leukemia inhibitory factor receptor activity);GO:0004924(oncostatin-M receptor activity);GO:0005127(ciliary neurotrophic factor receptor binding);GO:0005515(protein binding);GO:0005576(extracellular region);GO:0005886(plasma membrane);GO:0005887(integral component of plasma membrane);GO:000…	ko04060(Cytokine-cytokine receptor interaction);ko04550(Signaling pathways regulating pluripotency of stem cells);ko04630(JAK-STAT signaling pathway)
miR-192	ENST00000587091	ENSG00000147100	SLC16A2	solute carrier family 16 member 2 [Source:HGNC Symbol;Acc:HGNC:10923]	NA	-18.28	0	1	1	GO:0005886(plasma membrane);GO:0005887(integral component of plasma membrane);GO:0006520(cellular amino acid metabolic process);GO:0006590(thyroid hormone generation);GO:0008028(monocarboxylic acid transmembrane transporter activity);GO:0015171(amino acid transmembrane transporter activity);GO:0015293(symporter activity);GO:0015349(thyroid hormone transmembrane transporter activity);GO:0015718(mo…	ko04919(Thyroid hormone signaling pathway)
miR-192	ENST00000295461	ENSG00000163293	NIPAL1	NIPA like domain containing 1 [Source:HGNC Symbol;Acc:HGNC:27194]	98	-12.61	1	1	2	GO:0006811(ion transport);GO:0015095(magnesium ion transmembrane transporter activity);GO:0015693(magnesium ion transport);GO:0016020(membrane);GO:0016021(integral component of membrane);GO:1903830(magnesium ion transmembrane transport)
miR-192	ENST00000547575	ENSG00000173588	CEP83	centrosomal protein 83 [Source:HGNC Symbol;Acc:HGNC:17966]	72	-12.61	1	1	2	GO:0003674(molecular_function);GO:0005515(protein binding);GO:0005737(cytoplasm);GO:0005794(Golgi apparatus);GO:0005814(centriole);GO:0005829(cytosol);GO:0005856(cytoskeleton);GO:0030030(cell projection organization);GO:0048278(vesicle docking);GO:0051660(establishment of centrosome localization);GO:0060271(cilium assembly);GO:0071539(protein localization to centrosome);GO:0097539(ciliary transit…
miR-192	ENST00000473262	ENSG00000221955	SLC12A8	solute carrier family 12 member 8 [Source:HGNC Symbol;Acc:HGNC:15595]	NA	-12.69	0	1	1	GO:0005515(protein binding);GO:0006811(ion transport);GO:0006813(potassium ion transport);GO:0006884(cell volume homeostasis);GO:0015293(symporter activity);GO:0015377(cation:chloride symporter activity);GO:0015379(potassium:chloride symporter activity);GO:0016020(membrane);GO:0016021(integral component of membrane);GO:0055064(chloride ion homeostasis);GO:0055075(potassium ion homeostasis);GO:005…
miR-192	ENST00000290209	ENSG00000140199	SLC12A6	solute carrier family 12 member 6 [Source:HGNC Symbol;Acc:HGNC:10914]	57	NA	1	0	1	GO:0001525(angiogenesis);GO:0005886(plasma membrane);GO:0005887(integral component of plasma membrane);GO:0006811(ion transport);GO:0006813(potassium ion transport);GO:0006884(cell volume homeostasis);GO:0007268(chemical synaptic transmission);GO:0008519(ammonium transmembrane transporter activity);GO:0015079(potassium ion transmembrane transporter activity);GO:0015293(symporter activity);GO:0015…
miR-192	ENST00000262096	ENSG00000104219	ZDHHC2	zinc finger DHHC-type palmitoyltransferase 2 [Source:HGNC Symbol;Acc:HGNC:18469]	97	-12.62	1	1	2	GO:0000139(Golgi membrane);GO:0005768(endosome);GO:0005783(endoplasmic reticulum);GO:0005789(endoplasmic reticulum membrane);GO:0005794(Golgi apparatus);GO:0005886(plasma membrane);GO:0005887(integral component of plasma membrane);GO:0006612(protein targeting to membrane);GO:0014069(postsynaptic density);GO:0016020(membrane);GO:0016021(integral component of membrane);GO:0016188(synaptic vesicle m…
miR-192	ENST00000359331	ENSG00000026751	SLAMF7	SLAM family member 7 [Source:HGNC Symbol;Acc:HGNC:21394]	NA	-17.25	0	1	1	GO:0002250(adaptive immune response);GO:0002376(immune system process);GO:0005783(endoplasmic reticulum);GO:0005886(plasma membrane);GO:0007155(cell adhesion);GO:0009897(external side of plasma membrane);GO:0016020(membrane);GO:0016021(integral component of membrane);GO:0030101(natural killer cell activation);GO:0042110(T cell activation);GO:0042267(natural killer cell mediated cytotoxicity);GO:0…
miR-192	ENST00000302035	ENSG00000117090	SLAMF1	signaling lymphocytic activation molecule family member 1 [Source:HGNC Symbol;Acc:HGNC:10903]	NA	-14.69	0	1	1	GO:0001618(virus receptor activity);GO:0001779(natural killer cell differentiation);GO:0001787(natural killer cell proliferation);GO:0002232(leukocyte chemotaxis involved in inflammatory response);GO:0002250(adaptive immune response);GO:0002277(myeloid dendritic cell activation involved in immune response);GO:0002376(immune system process);GO:0002725(negative regulation of T cell cytokine product…	ko05162(Measles)
miR-192	ENST00000327441	ENSG00000151338	MIPOL1	mirror-image polydactyly 1 [Source:HGNC Symbol;Acc:HGNC:21460]	98	-12.62	1	1	2	GO:0005515(protein binding);GO:0005634(nucleus);GO:0042802(identical protein binding)
miR-192	ENST00000281187	ENSG00000151502	VPS26B	VPS26, retromer complex component B [Source:HGNC Symbol;Acc:HGNC:28119]	66	-12.63	1	1	2	GO:0005515(protein binding);GO:0005737(cytoplasm);GO:0005768(endosome);GO:0005769(early endosome);GO:0005770(late endosome);GO:0005829(cytosol);GO:0006886(intracellular protein transport);GO:0015031(protein transport);GO:0016020(membrane);GO:0016021(integral component of membrane);GO:0016241(regulation of macroautophagy);GO:0030904(retromer complex);GO:0030906(retromer, cargo-selective complex);G…	ko04144(Endocytosis)
miR-192	ENST00000353411	ENSG00000113558	SKP1	S-phase kinase associated protein 1 [Source:HGNC Symbol;Acc:HGNC:10899]	NA	-13.68	0	1	1	GO:0000209(protein polyubiquitination);GO:0005515(protein binding);GO:0005634(nucleus);GO:0005654(nucleoplasm);GO:0005737(cytoplasm);GO:0005813(centrosome);GO:0005829(cytosol);GO:0006511(ubiquitin-dependent protein catabolic process);GO:0006513(protein monoubiquitination);GO:0008013(beta-catenin binding);GO:0016567(protein ubiquitination);GO:0019005(SCF ubiquitin ligase complex);GO:0019904(protei…	ko04110(Cell cycle);ko04114(Oocyte meiosis);ko04120(Ubiquitin mediated proteolysis);ko04141(Protein processing in endoplasmic reticulum);ko04310(Wnt signaling pathway);ko04350(TGF-beta signaling pathway);ko04710(Circadian rhythm);ko05131(Shigellosis);ko05132(Salmonella infection);ko05170(Human immunodeficiency virus 1 infection);ko05200(Pathways in cancer)
miR-192	ENST00000216513	ENSG00000100625	SIX4	SIX homeobox 4 [Source:HGNC Symbol;Acc:HGNC:10890]	77	NA	1	0	1	GO:0000785(chromatin);GO:0000978(RNA polymerase II cis-regulatory region sequence-specific DNA binding);GO:0000981(DNA-binding transcription factor activity, RNA polymerase II-specific);GO:0001228(DNA-binding transcription activator activity, RNA polymerase II-specific);GO:0003677(DNA binding);GO:0003700(DNA-binding transcription factor activity);GO:0005634(nucleus);GO:0005667(transcription regul…	ko05202(Transcriptional misregulation in cancer)
miR-192	ENST00000379262	ENSG00000124523	SIRT5	sirtuin 5 [Source:HGNC Symbol;Acc:HGNC:14933]	NA	-18.71	0	1	1	GO:0003950(NAD+ ADP-ribosyltransferase activity);GO:0005634(nucleus);GO:0005737(cytoplasm);GO:0005739(mitochondrion);GO:0005758(mitochondrial intermembrane space);GO:0005759(mitochondrial matrix);GO:0005829(cytosol);GO:0006471(protein ADP-ribosylation);GO:0006476(protein deacetylation);GO:0007005(mitochondrion organization);GO:0008270(zinc ion binding);GO:0010566(regulation of ketone biosynthetic…	ko00760(Nicotinate and nicotinamide metabolism);ko01100(Metabolic pathways)
miR-192	ENST00000565076	ENSG00000101307	SIRPB1	signal regulatory protein beta 1 [Source:HGNC Symbol;Acc:HGNC:15928]	NA	-13.49	0	1	1	GO:0005515(protein binding);GO:0005886(plasma membrane);GO:0005887(integral component of plasma membrane);GO:0007165(signal transduction);GO:0007166(cell surface receptor signaling pathway);GO:0009986(cell surface);GO:0016020(membrane);GO:0016021(integral component of membrane);GO:0030667(secretory granule membrane);GO:0050766(positive regulation of phagocytosis);GO:0050870(positive regulation of…	ko04380(Osteoclast differentiation)
miR-192	ENST00000596802	ENSG00000127511	SIN3B	SIN3 transcription regulator family member B [Source:HGNC Symbol;Acc:HGNC:19354]	NA	-12.95	0	1	1	GO:0000118(histone deacetylase complex);GO:0000122(negative regulation of transcription by RNA polymerase II);GO:0000785(chromatin);GO:0000805(X chromosome);GO:0000806(Y chromosome);GO:0001741(XY body);GO:0003682(chromatin binding);GO:0003714(transcription corepressor activity);GO:0005515(protein binding);GO:0005634(nucleus);GO:0005654(nucleoplasm);GO:0005737(cytoplasm);GO:0006355(regulation of D…
miR-192	ENST00000381151	ENSG00000198743	SLC5A3	solute carrier family 5 member 3 [Source:HGNC Symbol;Acc:HGNC:11038]	55	-12.64	1	1	2	GO:0005365(myo-inositol transmembrane transporter activity);GO:0005367(myo-inositol:sodium symporter activity);GO:0005412(glucose:sodium symporter activity);GO:0005886(plasma membrane);GO:0005887(integral component of plasma membrane);GO:0006020(inositol metabolic process);GO:0006811(ion transport);GO:0006814(sodium ion transport);GO:0007422(peripheral nervous system development);GO:0008076(volta…
miR-192	ENST00000321424	ENSG00000105366	SIGLEC8	sialic acid binding Ig like lectin 8 [Source:HGNC Symbol;Acc:HGNC:10877]	NA	-12.28	0	1	1	GO:0004888(transmembrane signaling receptor activity);GO:0005515(protein binding);GO:0005886(plasma membrane);GO:0007155(cell adhesion);GO:0007165(signal transduction);GO:0016020(membrane);GO:0016021(integral component of membrane);GO:0030246(carbohydrate binding);GO:0033691(sialic acid binding)
miR-192	ENST00000602139	ENSG00000161643	SIGLEC16	sialic acid binding Ig like lectin 16 [Source:HGNC Symbol;Acc:HGNC:24851]	NA	-13.85	0	1	1
miR-192	ENST00000324225	ENSG00000149577	SIDT2	SID1 transmembrane family member 2 [Source:HGNC Symbol;Acc:HGNC:24272]	NA	-22.71	0	1	1	GO:0000902(cell morphogenesis);GO:0003323(type B pancreatic cell development);GO:0003677(DNA binding);GO:0003723(RNA binding);GO:0003725(double-stranded RNA binding);GO:0005764(lysosome);GO:0005765(lysosomal membrane);GO:0005886(plasma membrane);GO:0006401(RNA catabolic process);GO:0009749(response to glucose);GO:0016020(membrane);GO:0016021(integral component of membrane);GO:0035612(AP-2 adaptor…
miR-192	ENST00000433355	ENSG00000146414	SHPRH	SNF2 histone linker PHD RING helicase [Source:HGNC Symbol;Acc:HGNC:19336]	NA	-21.33	0	1	1	GO:0000166(nucleotide binding);GO:0000209(protein polyubiquitination);GO:0000786(nucleosome);GO:0003677(DNA binding);GO:0004386(helicase activity);GO:0004842(ubiquitin-protein transferase activity);GO:0005515(protein binding);GO:0005524(ATP binding);GO:0005654(nucleoplasm);GO:0006281(DNA repair);GO:0006334(nucleosome assembly);GO:0006338(chromatin remodeling);GO:0006974(cellular response to DNA d…
miR-192	ENST00000225519	ENSG00000197417	SHPK	sedoheptulokinase [Source:HGNC Symbol;Acc:HGNC:1492]	NA	-13.92	0	1	1	GO:0000166(nucleotide binding);GO:0005524(ATP binding);GO:0005737(cytoplasm);GO:0005829(cytosol);GO:0005975(carbohydrate metabolic process);GO:0006098(pentose-phosphate shunt);GO:0009052(pentose-phosphate shunt, non-oxidative branch);GO:0016301(kinase activity);GO:0016310(phosphorylation);GO:0016740(transferase activity);GO:0016773(phosphotransferase activity, alcohol group as acceptor);GO:003596…	ko01100(Metabolic pathways)
miR-192	ENST00000265277	ENSG00000108061	SHOC2	SHOC2 leucine rich repeat scaffold protein [Source:HGNC Symbol;Acc:HGNC:15454]	64	NA	1	0	1	GO:0000164(protein phosphatase type 1 complex);GO:0005515(protein binding);GO:0005634(nucleus);GO:0005654(nucleoplasm);GO:0005737(cytoplasm);GO:0005829(cytosol);GO:0007165(signal transduction);GO:0007265(Ras protein signal transduction);GO:0008157(protein phosphatase 1 binding);GO:0008543(fibroblast growth factor receptor signaling pathway);GO:0019888(protein phosphatase regulator activity);GO:00…	ko04014(Ras signaling pathway)
miR-192	ENST00000558583	ENSG00000237515	SHISA9	shisa family member 9 [Source:HGNC Symbol;Acc:HGNC:37231]	NA	-25.24	0	1	1	GO:0005886(plasma membrane);GO:0008328(ionotropic glutamate receptor complex);GO:0014069(postsynaptic density);GO:0016020(membrane);GO:0016021(integral component of membrane);GO:0030054(cell junction);GO:0030165(PDZ domain binding);GO:0032281(AMPA glutamate receptor complex);GO:0032591(dendritic spine membrane);GO:0042995(cell projection);GO:0045202(synapse);GO:0045211(postsynaptic membrane);GO:0…
miR-192	ENST00000376325	ENSG00000187902	SHISA7	shisa family member 7 [Source:HGNC Symbol;Acc:HGNC:35409]	NA	-13.74	0	1	1	GO:0005886(plasma membrane);GO:0007214(gamma-aminobutyric acid signaling pathway);GO:0007613(memory);GO:0014069(postsynaptic density);GO:0016020(membrane);GO:0016021(integral component of membrane);GO:0030054(cell junction);GO:0032281(AMPA glutamate receptor complex);GO:0032591(dendritic spine membrane);GO:0035255(ionotropic glutamate receptor binding);GO:0045202(synapse);GO:0045211(postsynaptic …
miR-192	ENST00000265395	ENSG00000106049	HIBADH	3-hydroxyisobutyrate dehydrogenase [Source:HGNC Symbol;Acc:HGNC:4907]	74	-12.64	1	1	2	GO:0003824(catalytic activity);GO:0005515(protein binding);GO:0005739(mitochondrion);GO:0005759(mitochondrial matrix);GO:0006574(valine catabolic process);GO:0008442(3-hydroxyisobutyrate dehydrogenase activity);GO:0009083(branched-chain amino acid catabolic process);GO:0016491(oxidoreductase activity);GO:0016616(oxidoreductase activity, acting on the CH-OH group of donors, NAD or NADP as acceptor…	ko00280(Valine, leucine and isoleucine degradation);ko01100(Metabolic pathways)
miR-192	ENST00000396161	ENSG00000213762	ZNF134	zinc finger protein 134 [Source:HGNC Symbol;Acc:HGNC:12918]	72	-12.65	1	1	2	GO:0000122(negative regulation of transcription by RNA polymerase II);GO:0000978(RNA polymerase II cis-regulatory region sequence-specific DNA binding);GO:0001227(DNA-binding transcription repressor activity, RNA polymerase II-specific);GO:0003677(DNA binding);GO:0005515(protein binding);GO:0005634(nucleus);GO:0005654(nucleoplasm);GO:0006357(regulation of transcription by RNA polymerase II);GO:00…
miR-192	ENST00000402632	ENSG00000035115	SH3YL1	SH3 and SYLF domain containing 1 [Source:HGNC Symbol;Acc:HGNC:29546]	NA	-11.91	0	1	1	GO:0005515(protein binding);GO:0006661(phosphatidylinositol biosynthetic process);GO:0019902(phosphatase binding);GO:0032587(ruffle membrane);GO:0035091(phosphatidylinositol binding);GO:1900027(regulation of ruffle assembly)
miR-192	ENST00000498286	ENSG00000135297	MTO1	mitochondrial tRNA translation optimization 1 [Source:HGNC Symbol;Acc:HGNC:19261]	90	-12.65	1	1	2	GO:0002098(tRNA wobble uridine modification);GO:0003723(RNA binding);GO:0005739(mitochondrion);GO:0008033(tRNA processing);GO:0030488(tRNA methylation);GO:0050660(flavin adenine dinucleotide binding);GO:0070899(mitochondrial tRNA wobble uridine modification)
miR-192	ENST00000215832	ENSG00000100030	MAPK1	mitogen-activated protein kinase 1 [Source:HGNC Symbol;Acc:HGNC:6871]	69	-12.65	1	1	2	GO:0000165(MAPK cascade);GO:0000166(nucleotide binding);GO:0001784(phosphotyrosine residue binding);GO:0003677(DNA binding);GO:0004672(protein kinase activity);GO:0004674(protein serine/threonine kinase activity);GO:0004707(MAP kinase activity);GO:0004708(MAP kinase kinase activity);GO:0004712(protein serine/threonine/tyrosine kinase activity);GO:0005515(protein binding);GO:0005524(ATP binding);G…	ko01521(EGFR tyrosine kinase inhibitor resistance);ko01522(Endocrine resistance);ko01524(Platinum drug resistance);ko04010(MAPK signaling pathway);ko04012(ErbB signaling pathway);ko04014(Ras signaling pathway);ko04015(Rap1 signaling pathway);ko04022(cGMP-PKG signaling pathway);ko04024(cAMP signaling pathway);ko04062(Chemokine signaling pathway);ko04066(HIF-1 signaling pathway);ko04068(FoxO signal…
miR-192	ENST00000511217	ENSG00000156463	SH3RF2	SH3 domain containing ring finger 2 [Source:HGNC Symbol;Acc:HGNC:26299]	NA	-10.01	0	1	1	GO:0004864(protein phosphatase inhibitor activity);GO:0005515(protein binding);GO:0005634(nucleus);GO:0005654(nucleoplasm);GO:0008157(protein phosphatase 1 binding);GO:0009966(regulation of signal transduction);GO:0016567(protein ubiquitination);GO:0016740(transferase activity);GO:0019902(phosphatase binding);GO:0030335(positive regulation of cell migration);GO:0031397(negative regulation of prot…
miR-192	ENST00000311601	ENSG00000174705	SH3PXD2B	SH3 and PX domains 2B [Source:HGNC Symbol;Acc:HGNC:29242]	NA	-14.53	0	1	1	GO:0001501(skeletal system development);GO:0001654(eye development);GO:0002102(podosome);GO:0005515(protein binding);GO:0005737(cytoplasm);GO:0006801(superoxide metabolic process);GO:0007507(heart development);GO:0010314(phosphatidylinositol-5-phosphate binding);GO:0016176(superoxide-generating NADPH oxidase activator activity);GO:0022617(extracellular matrix disassembly);GO:0030054(cell junction…
miR-192	ENST00000355946	ENSG00000107957	SH3PXD2A	SH3 and PX domains 2A [Source:HGNC Symbol;Acc:HGNC:23664]	NA	-16.26	0	1	1	GO:0001701(in utero embryonic development);GO:0002020(protease binding);GO:0002102(podosome);GO:0005515(protein binding);GO:0005546(phosphatidylinositol-4,5-bisphosphate binding);GO:0005737(cytoplasm);GO:0005829(cytosol);GO:0006801(superoxide metabolic process);GO:0010314(phosphatidylinositol-5-phosphate binding);GO:0016176(superoxide-generating NADPH oxidase activator activity);GO:0030054(cell j…
miR-192	ENST00000699667	ENSG00000147010	SH3KBP1	SH3 domain containing kinase binding protein 1 [Source:HGNC Symbol;Acc:HGNC:13867]	61	NA	1	0	1	GO:0005515(protein binding);GO:0005737(cytoplasm);GO:0005829(cytosol);GO:0005856(cytoskeleton);GO:0005886(plasma membrane);GO:0005911(cell-cell junction);GO:0005925(focal adhesion);GO:0006897(endocytosis);GO:0006915(apoptotic process);GO:0007010(cytoskeleton organization);GO:0007015(actin filament organization);GO:0007267(cell-cell signaling);GO:0008360(regulation of cell shape);GO:0016020(membra…	ko04144(Endocytosis)
miR-192	ENST00000389938	ENSG00000152292	SH2D6	SH2 domain containing 6 [Source:HGNC Symbol;Acc:HGNC:30439]	NA	-20.44	0	1	1	GO:0005737(cytoplasm);GO:0007169(transmembrane receptor protein tyrosine kinase signaling pathway);GO:0035556(intracellular signal transduction)
miR-192	ENST00000423302	ENSG00000072952	IRAG1	inositol 1,4,5-triphosphate receptor associated 1 [Source:HGNC Symbol;Acc:HGNC:7237]	59	-12.65	1	1	2	GO:0005515(protein binding);GO:0005737(cytoplasm);GO:0005789(endoplasmic reticulum membrane);GO:0016020(membrane);GO:0016021(integral component of membrane);GO:0016529(sarcoplasmic reticulum);GO:0019934(cGMP-mediated signaling);GO:0031095(platelet dense tubular network membrane);GO:0048471(perinuclear region of cytoplasm)	ko04022(cGMP-PKG signaling pathway);ko04270(Vascular smooth muscle contraction)
miR-192	ENST00000462772	ENSG00000143971	ETAA1	ETAA1 activator of ATR kinase [Source:HGNC Symbol;Acc:HGNC:24648]	90	-12.65	1	1	2	GO:0005515(protein binding);GO:0005634(nucleus);GO:0005654(nucleoplasm);GO:0005829(cytosol);GO:0006281(DNA repair);GO:0006974(cellular response to DNA damage stimulus);GO:0031297(replication fork processing);GO:0043539(protein serine/threonine kinase activator activity);GO:0043596(nuclear replication fork);GO:0071902(positive regulation of protein serine/threonine kinase activity);GO:2000001(regu…
miR-192	ENST00000341259	ENSG00000111252	SH2B3	SH2B adaptor protein 3 [Source:HGNC Symbol;Acc:HGNC:29605]	61	NA	1	0	1	GO:0001780(neutrophil homeostasis);GO:0005068(transmembrane receptor protein tyrosine kinase adaptor activity);GO:0005173(stem cell factor receptor binding);GO:0005515(protein binding);GO:0005829(cytosol);GO:0005886(plasma membrane);GO:0007165(signal transduction);GO:0007169(transmembrane receptor protein tyrosine kinase signaling pathway);GO:0008285(negative regulation of cell population prolife…	ko04722(Neurotrophin signaling pathway)
miR-192	ENST00000696133	ENSG00000289700	ENSG00000289700	novel protein	70	-12.65	1	1	2	GO:0000976(transcription cis-regulatory region binding);GO:0003700(DNA-binding transcription factor activity);GO:0005515(protein binding);GO:0006355(regulation of DNA-templated transcription)
miR-192	ENST00000400358	ENSG00000167037	SGSM1	small G protein signaling modulator 1 [Source:HGNC Symbol;Acc:HGNC:29410]	NA	-20.75	0	1	1	GO:0005096(GTPase activator activity);GO:0005515(protein binding);GO:0005737(cytoplasm);GO:0005794(Golgi apparatus);GO:0005829(cytosol);GO:0016020(membrane);GO:0030659(cytoplasmic vesicle membrane);GO:0031267(small GTPase binding);GO:0031410(cytoplasmic vesicle);GO:0050790(regulation of catalytic activity);GO:0090630(activation of GTPase activity)
miR-192	ENST00000373202	ENSG00000166224	SGPL1	sphingosine-1-phosphate lyase 1 [Source:HGNC Symbol;Acc:HGNC:10817]	NA	-14.91	0	1	1	GO:0001553(luteinization);GO:0001570(vasculogenesis);GO:0001822(kidney development);GO:0003824(catalytic activity);GO:0005515(protein binding);GO:0005783(endoplasmic reticulum);GO:0005789(endoplasmic reticulum membrane);GO:0006629(lipid metabolic process);GO:0006631(fatty acid metabolic process);GO:0006665(sphingolipid metabolic process);GO:0006672(ceramide metabolic process);GO:0006807(nitrogen …	ko00600(Sphingolipid metabolism);ko01100(Metabolic pathways);ko04071(Sphingolipid signaling pathway)
miR-192	ENST00000345714	ENSG00000104205	SGK3	serum/glucocorticoid regulated kinase family member 3 [Source:HGNC Symbol;Acc:HGNC:10812]	NA	-12.43	0	1	1	GO:0000166(nucleotide binding);GO:0001558(regulation of cell growth);GO:0004672(protein kinase activity);GO:0004674(protein serine/threonine kinase activity);GO:0004712(protein serine/threonine/tyrosine kinase activity);GO:0005246(calcium channel regulator activity);GO:0005515(protein binding);GO:0005524(ATP binding);GO:0005768(endosome);GO:0005769(early endosome);GO:0005829(cytosol);GO:0006468(p…	ko04068(FoxO signaling pathway);ko04151(PI3K-Akt signaling pathway)
miR-192	ENST00000496343	ENSG00000101049	SGK2	serum/glucocorticoid regulated kinase 2 [Source:HGNC Symbol;Acc:HGNC:13900]	50	NA	1	0	1	GO:0000166(nucleotide binding);GO:0001558(regulation of cell growth);GO:0004672(protein kinase activity);GO:0004674(protein serine/threonine kinase activity);GO:0004712(protein serine/threonine/tyrosine kinase activity);GO:0005515(protein binding);GO:0005524(ATP binding);GO:0005634(nucleus);GO:0005654(nucleoplasm);GO:0005737(cytoplasm);GO:0005829(cytosol);GO:0006468(protein phosphorylation);GO:00…	ko04068(FoxO signaling pathway);ko04151(PI3K-Akt signaling pathway)
miR-192	ENST00000682816	ENSG00000118473	SGIP1	SH3GL interacting endocytic adaptor 1 [Source:HGNC Symbol;Acc:HGNC:25412]	72	NA	1	0	1	GO:0002021(response to dietary excess);GO:0005515(protein binding);GO:0005543(phospholipid binding);GO:0005737(cytoplasm);GO:0005829(cytosol);GO:0005886(plasma membrane);GO:0005905(clathrin-coated pit);GO:0006897(endocytosis);GO:0008017(microtubule binding);GO:0015631(tubulin binding);GO:0016020(membrane);GO:0017124(SH3 domain binding);GO:0030122(AP-2 adaptor complex);GO:0030136(clathrin-coated v…
miR-192	ENST00000382080	ENSG00000185053	SGCZ	sarcoglycan zeta [Source:HGNC Symbol;Acc:HGNC:14075]	NA	-10.03	0	1	1	GO:0005515(protein binding);GO:0005737(cytoplasm);GO:0005856(cytoskeleton);GO:0005886(plasma membrane);GO:0016012(sarcoglycan complex);GO:0016020(membrane);GO:0016021(integral component of membrane);GO:0042383(sarcolemma);GO:0046716(muscle cell cellular homeostasis);GO:0048738(cardiac muscle tissue development);GO:0055001(muscle cell development);GO:0060047(heart contraction);GO:0061024(membrane …
miR-192	ENST00000403729	ENSG00000163297	ANTXR2	ANTXR cell adhesion molecule 2 [Source:HGNC Symbol;Acc:HGNC:21732]	76	-12.65	1	1	2	GO:0004888(transmembrane signaling receptor activity);GO:0005515(protein binding);GO:0005576(extracellular region);GO:0005783(endoplasmic reticulum);GO:0005789(endoplasmic reticulum membrane);GO:0005886(plasma membrane);GO:0009986(cell surface);GO:0010008(endosome membrane);GO:0016020(membrane);GO:0016021(integral component of membrane);GO:0038023(signaling receptor activity);GO:0046872(metal ion…	ko04621(NOD-like receptor signaling pathway)
miR-192	ENST00000682274	ENSG00000146872	TLK2	tousled like kinase 2 [Source:HGNC Symbol;Acc:HGNC:11842]	88	-12.66	1	1	2	GO:0000166(nucleotide binding);GO:0004672(protein kinase activity);GO:0004674(protein serine/threonine kinase activity);GO:0004712(protein serine/threonine/tyrosine kinase activity);GO:0005515(protein binding);GO:0005524(ATP binding);GO:0005634(nucleus);GO:0005737(cytoplasm);GO:0005856(cytoskeleton);GO:0005882(intermediate filament);GO:0006325(chromatin organization);GO:0006468(protein phosphoryl…
miR-192	ENST00000393822	ENSG00000168878	SFTPB	surfactant protein B [Source:HGNC Symbol;Acc:HGNC:10801]	NA	-14.34	0	1	1	GO:0005515(protein binding);GO:0005576(extracellular region);GO:0005615(extracellular space);GO:0005737(cytoplasm);GO:0005764(lysosome);GO:0005771(multivesicular body);GO:0005789(endoplasmic reticulum membrane);GO:0006629(lipid metabolic process);GO:0006665(sphingolipid metabolic process);GO:0007585(respiratory gaseous exchange by respiratory system);GO:0009887(animal organ morphogenesis);GO:0042…
miR-192	ENST00000220772	ENSG00000104332	SFRP1	secreted frizzled related protein 1 [Source:HGNC Symbol;Acc:HGNC:10776]	57	NA	1	0	1	GO:0001649(osteoblast differentiation);GO:0001657(ureteric bud development);GO:0001756(somitogenesis);GO:0001843(neural tube closure);GO:0001954(positive regulation of cell-matrix adhesion);GO:0002244(hematopoietic progenitor cell differentiation);GO:0003402(planar cell polarity pathway involved in axis elongation);GO:0004197(cysteine-type endopeptidase activity);GO:0005109(frizzled binding);GO:0…	ko04310(Wnt signaling pathway)
miR-192	ENST00000302516	ENSG00000189091	SF3B3	splicing factor 3b subunit 3 [Source:HGNC Symbol;Acc:HGNC:10770]	NA	-16.53	0	1	1	GO:0000124(SAGA complex);GO:0000375(RNA splicing, via transesterification reactions);GO:0000398(mRNA splicing, via spliceosome);GO:0003676(nucleic acid binding);GO:0005515(protein binding);GO:0005634(nucleus);GO:0005654(nucleoplasm);GO:0005681(spliceosomal complex);GO:0005684(U2-type spliceosomal complex);GO:0005686(U2 snRNP);GO:0005689(U12-type spliceosomal complex);GO:0005730(nucleolus);GO:0006…	ko03040(Spliceosome)
miR-192	ENST00000373019	ENSG00000183431	SF3A3	splicing factor 3a subunit 3 [Source:HGNC Symbol;Acc:HGNC:10767]	NA	-14.84	0	1	1	GO:0000375(RNA splicing, via transesterification reactions);GO:0000389(mRNA 3'-splice site recognition);GO:0000398(mRNA splicing, via spliceosome);GO:0003676(nucleic acid binding);GO:0003723(RNA binding);GO:0005515(protein binding);GO:0005634(nucleus);GO:0005654(nucleoplasm);GO:0005681(spliceosomal complex);GO:0005684(U2-type spliceosomal complex);GO:0005686(U2 snRNP);GO:0006397(mRNA processing);…	ko03040(Spliceosome)
miR-192	ENST00000443339	ENSG00000168137	SETD5	SET domain containing 5 [Source:HGNC Symbol;Acc:HGNC:25566]	51	NA	1	0	1	GO:0000791(euchromatin);GO:0005515(protein binding);GO:0005634(nucleus);GO:0005654(nucleoplasm);GO:0005694(chromosome);GO:0006325(chromatin organization);GO:0008168(methyltransferase activity);GO:0016593(Cdc73/Paf1 complex);GO:0016740(transferase activity);GO:0032259(methylation);GO:0032784(regulation of DNA-templated transcription elongation);GO:0035065(regulation of histone acetylation);GO:0046…
miR-192	ENST00000332131	ENSG00000185917	SETD4	SET domain containing 4 [Source:HGNC Symbol;Acc:HGNC:1258]	NA	-20.99	0	1	1	GO:0005515(protein binding);GO:0005634(nucleus);GO:0005737(cytoplasm);GO:0005829(cytosol);GO:0006954(inflammatory response);GO:0008168(methyltransferase activity);GO:0016279(protein-lysine N-methyltransferase activity);GO:0016740(transferase activity);GO:0018023(peptidyl-lysine trimethylation);GO:0018026(peptidyl-lysine monomethylation);GO:0032259(methylation);GO:0032755(positive regulation of in…
miR-192	ENST00000383767	ENSG00000144642	RBMS3	RNA binding motif single stranded interacting protein 3 [Source:HGNC Symbol;Acc:HGNC:13427]	82	-12.67	1	1	2	GO:0002357(defense response to tumor cell);GO:0003676(nucleic acid binding);GO:0003723(RNA binding);GO:0003730(mRNA 3'-UTR binding);GO:0005634(nucleus);GO:0005737(cytoplasm);GO:0005829(cytosol);GO:0008143(poly(A) binding);GO:0008266(poly(U) RNA binding);GO:0010628(positive regulation of gene expression);GO:0010629(negative regulation of gene expression);GO:0035925(mRNA 3'-UTR AU-rich region bindi…
miR-192	ENST00000428443	ENSG00000187231	SESTD1	SEC14 and spectrin domain containing 1 [Source:HGNC Symbol;Acc:HGNC:18379]	NA	-12.42	0	1	1	GO:0005515(protein binding);GO:0005546(phosphatidylinositol-4,5-bisphosphate binding);GO:0010314(phosphatidylinositol-5-phosphate binding);GO:0032266(phosphatidylinositol-3-phosphate binding);GO:0034704(calcium channel complex);GO:0043325(phosphatidylinositol-3,4-bisphosphate binding);GO:0045111(intermediate filament cytoskeleton);GO:0070273(phosphatidylinositol-4-phosphate binding);GO:0070300(ph…
miR-192	ENST00000649490	ENSG00000149257	SERPINH1	serpin family H member 1 [Source:HGNC Symbol;Acc:HGNC:1546]	NA	-16.25	0	1	1	GO:0003433(chondrocyte development involved in endochondral bone morphogenesis);GO:0003723(RNA binding);GO:0004867(serine-type endopeptidase inhibitor activity);GO:0005515(protein binding);GO:0005518(collagen binding);GO:0005581(collagen trimer);GO:0005615(extracellular space);GO:0005737(cytoplasm);GO:0005783(endoplasmic reticulum);GO:0005788(endoplasmic reticulum lumen);GO:0005793(endoplasmic re…
miR-192	ENST00000286614	ENSG00000156103	MMP16	matrix metallopeptidase 16 [Source:HGNC Symbol;Acc:HGNC:7162]	59	-12.67	1	1	2	GO:0001501(skeletal system development);GO:0001503(ossification);GO:0001958(endochondral ossification);GO:0004222(metalloendopeptidase activity);GO:0005576(extracellular region);GO:0005796(Golgi lumen);GO:0005886(plasma membrane);GO:0005887(integral component of plasma membrane);GO:0006508(proteolysis);GO:0008047(enzyme activator activity);GO:0008233(peptidase activity);GO:0008237(metallopeptidas…	ko04928(Parathyroid hormone synthesis, secretion and action);ko05206(MicroRNAs in cancer)
miR-192	ENST00000415733	ENSG00000197641	SERPINB13	serpin family B member 13 [Source:HGNC Symbol;Acc:HGNC:8944]	NA	-12.02	0	1	1	GO:0002020(protease binding);GO:0004867(serine-type endopeptidase inhibitor activity);GO:0004869(cysteine-type endopeptidase inhibitor activity);GO:0005515(protein binding);GO:0005615(extracellular space);GO:0005654(nucleoplasm);GO:0005737(cytoplasm);GO:0005829(cytosol);GO:0009411(response to UV);GO:0010466(negative regulation of peptidase activity);GO:0010951(negative regulation of endopeptidase…	ko05146(Amoebiasis)
miR-192	ENST00000536691	ENSG00000206072	SERPINB11	serpin family B member 11 [Source:HGNC Symbol;Acc:HGNC:14221]	55	NA	1	0	1	GO:0004867(serine-type endopeptidase inhibitor activity);GO:0005615(extracellular space);GO:0005737(cytoplasm);GO:0010466(negative regulation of peptidase activity);GO:0010951(negative regulation of endopeptidase activity);GO:0030414(peptidase inhibitor activity)
miR-192	ENST00000239944	ENSG00000120742	SERP1	stress associated endoplasmic reticulum protein 1 [Source:HGNC Symbol;Acc:HGNC:10759]	NA	-10.14	0	1	1	GO:0001501(skeletal system development);GO:0005515(protein binding);GO:0005783(endoplasmic reticulum);GO:0005789(endoplasmic reticulum membrane);GO:0005829(cytosol);GO:0005840(ribosome);GO:0005881(cytoplasmic microtubule);GO:0006006(glucose metabolic process);GO:0006486(protein glycosylation);GO:0007009(plasma membrane organization);GO:0009791(post-embryonic development);GO:0010259(multicellular …
miR-192	ENST00000380750	ENSG00000205572	SERF1B	small EDRK-rich factor 1B [Source:HGNC Symbol;Acc:HGNC:10756]	NA	-16.86	0	1	1	GO:0003674(molecular_function);GO:0005515(protein binding);GO:0005634(nucleus);GO:0005737(cytoplasm);GO:0005829(cytosol);GO:0007399(nervous system development);GO:0016020(membrane);GO:0016021(integral component of membrane);GO:0031648(protein destabilization);GO:0032991(protein-containing complex);GO:1990000(amyloid fibril formation)
miR-192	ENST00000354833	ENSG00000172058	SERF1A	small EDRK-rich factor 1A [Source:HGNC Symbol;Acc:HGNC:10755]	NA	-16.86	0	1	1	GO:0003674(molecular_function);GO:0005515(protein binding);GO:0005634(nucleus);GO:0005737(cytoplasm);GO:0005829(cytosol);GO:0007399(nervous system development);GO:0016020(membrane);GO:0016021(integral component of membrane);GO:0031648(protein destabilization);GO:0032991(protein-containing complex);GO:1990000(amyloid fibril formation)
miR-192	ENST00000607071	ENSG00000122335	SERAC1	serine active site containing 1 [Source:HGNC Symbol;Acc:HGNC:21061]	NA	-22.49	0	1	1	GO:0003674(molecular_function);GO:0005739(mitochondrion);GO:0005783(endoplasmic reticulum);GO:0006629(lipid metabolic process);GO:0008654(phospholipid biosynthetic process);GO:0016020(membrane);GO:0016021(integral component of membrane);GO:0030198(extracellular matrix organization);GO:0031012(extracellular matrix);GO:0032367(intracellular cholesterol transport);GO:0036148(phosphatidylglycerol acy…
miR-192	ENST00000635175	ENSG00000122545	SEPTIN7	septin 7 [Source:HGNC Symbol;Acc:HGNC:1717]	56	NA	1	0	1	GO:0000166(nucleotide binding);GO:0000775(chromosome, centromeric region);GO:0000776(kinetochore);GO:0001725(stress fiber);GO:0003924(GTPase activity);GO:0005198(structural molecule activity);GO:0005515(protein binding);GO:0005525(GTP binding);GO:0005634(nucleus);GO:0005694(chromosome);GO:0005737(cytoplasm);GO:0005819(spindle);GO:0005829(cytosol);GO:0005856(cytoskeleton);GO:0005929(cilium);GO:000…	ko05131(Shigellosis)
miR-192	ENST00000397712	ENSG00000186522	SEPTIN10	septin 10 [Source:HGNC Symbol;Acc:HGNC:14349]	80	NA	1	0	1	GO:0000166(nucleotide binding);GO:0003924(GTPase activity);GO:0005515(protein binding);GO:0005525(GTP binding);GO:0005737(cytoplasm);GO:0005856(cytoskeleton);GO:0005940(septin ring);GO:0007049(cell cycle);GO:0008104(protein localization);GO:0015630(microtubule cytoskeleton);GO:0031105(septin complex);GO:0032153(cell division site);GO:0051301(cell division);GO:0060090(molecular adaptor activity);G…
miR-192	ENST00000382103	ENSG00000109618	SEPSECS	Sep (O-phosphoserine) tRNA:Sec (selenocysteine) tRNA synthase [Source:HGNC Symbol;Acc:HGNC:30605]	NA	-11.49	0	1	1	GO:0000049(tRNA binding);GO:0001514(selenocysteine incorporation);GO:0003723(RNA binding);GO:0003824(catalytic activity);GO:0005515(protein binding);GO:0005634(nucleus);GO:0005737(cytoplasm);GO:0005829(cytosol);GO:0006412(translation);GO:0016740(transferase activity);GO:0016785(selenotransferase activity);GO:0097056(selenocysteinyl-tRNA(Sec) biosynthetic process);GO:0098621(phosphoseryl-selenocys…	ko00450(Selenocompound metabolism);ko00970(Aminoacyl-tRNA biosynthesis);ko01100(Metabolic pathways)
miR-192	ENST00000296257	ENSG00000163904	SENP2	SUMO specific peptidase 2 [Source:HGNC Symbol;Acc:HGNC:23116]	NA	-22.94	0	1	1	GO:0005515(protein binding);GO:0005634(nucleus);GO:0005643(nuclear pore);GO:0005654(nucleoplasm);GO:0005737(cytoplasm);GO:0005829(cytosol);GO:0006508(proteolysis);GO:0008233(peptidase activity);GO:0008234(cysteine-type peptidase activity);GO:0015031(protein transport);GO:0016020(membrane);GO:0016055(Wnt signaling pathway);GO:0016605(PML body);GO:0016787(hydrolase activity);GO:0016926(protein desu…	ko03013(RNA transport);ko04310(Wnt signaling pathway)
miR-192	ENST00000542935	ENSG00000135048	CEMIP2	cell migration inducing hyaluronidase 2 [Source:HGNC Symbol;Acc:HGNC:11869]	80	-12.67	1	1	2	GO:0001525(angiogenesis);GO:0004415(hyalurononglucosaminidase activity);GO:0005509(calcium ion binding);GO:0005730(nucleolus);GO:0005829(cytosol);GO:0005886(plasma membrane);GO:0005887(integral component of plasma membrane);GO:0008152(metabolic process);GO:0016020(membrane);GO:0016021(integral component of membrane);GO:0016787(hydrolase activity);GO:0016798(hydrolase activity, acting on glycosyl …
miR-192	ENST00000643230	ENSG00000170381	SEMA3E	semaphorin 3E [Source:HGNC Symbol;Acc:HGNC:10727]	NA	-16.26	0	1	1	GO:0001525(angiogenesis);GO:0001569(branching involved in blood vessel morphogenesis);GO:0001755(neural crest cell migration);GO:0001953(negative regulation of cell-matrix adhesion);GO:0002040(sprouting angiogenesis);GO:0005515(protein binding);GO:0005576(extracellular region);GO:0005615(extracellular space);GO:0005887(integral component of plasma membrane);GO:0007399(nervous system development);…	ko04360(Axon guidance)
miR-192	ENST00000650893	ENSG00000078403	MLLT10	MLLT10 histone lysine methyltransferase DOT1L cofactor [Source:HGNC Symbol;Acc:HGNC:16063]	87	-12.68	1	1	2	GO:0003677(DNA binding);GO:0003682(chromatin binding);GO:0005515(protein binding);GO:0005634(nucleus);GO:0005654(nucleoplasm);GO:0005829(cytosol);GO:0006357(regulation of transcription by RNA polymerase II);GO:0031491(nucleosome binding);GO:0032991(protein-containing complex);GO:0042393(histone binding);GO:0045944(positive regulation of transcription by RNA polymerase II);GO:0046872(metal ion bin…
miR-192	ENST00000531964	ENSG00000131871	SELENOS	selenoprotein S [Source:HGNC Symbol;Acc:HGNC:30396]	59	NA	1	0	1	GO:0002865(negative regulation of acute inflammatory response to antigenic stimulus);GO:0005515(protein binding);GO:0005737(cytoplasm);GO:0005783(endoplasmic reticulum);GO:0005789(endoplasmic reticulum membrane);GO:0005881(cytoplasmic microtubule);GO:0005886(plasma membrane);GO:0006111(regulation of gluconeogenesis);GO:0006886(intracellular protein transport);GO:0006983(ER overload response);GO:0…	ko04141(Protein processing in endoplasmic reticulum)
miR-192	ENST00000412522	ENSG00000105821	DNAJC2	DnaJ heat shock protein family (Hsp40) member C2 [Source:HGNC Symbol;Acc:HGNC:13192]	88	-12.68	1	1	2	GO:0001671(ATPase activator activity);GO:0003682(chromatin binding);GO:0003723(RNA binding);GO:0005515(protein binding);GO:0005634(nucleus);GO:0005654(nucleoplasm);GO:0005730(nucleolus);GO:0005737(cytoplasm);GO:0005829(cytosol);GO:0006260(DNA replication);GO:0006325(chromatin organization);GO:0006450(regulation of translational fidelity);GO:0030544(Hsp70 protein binding);GO:0031965(nuclear membra…
miR-192	ENST00000337002	ENSG00000008952	SEC62	SEC62 homolog, preprotein translocation factor [Source:HGNC Symbol;Acc:HGNC:11846]	NA	-17.73	0	1	1	GO:0005783(endoplasmic reticulum);GO:0005789(endoplasmic reticulum membrane);GO:0005791(rough endoplasmic reticulum);GO:0006613(cotranslational protein targeting to membrane);GO:0006620(post-translational protein targeting to endoplasmic reticulum membrane);GO:0015031(protein transport);GO:0016020(membrane);GO:0016021(integral component of membrane);GO:0030176(integral component of endoplasmic re…	ko03060(Protein export);ko04141(Protein processing in endoplasmic reticulum)
miR-192	ENST00000261016	ENSG00000138443	ABI2	abl interactor 2 [Source:HGNC Symbol;Acc:HGNC:24011]	54	-12.68	1	1	2	GO:0005515(protein binding);GO:0005634(nucleus);GO:0005654(nucleoplasm);GO:0005737(cytoplasm);GO:0005829(cytosol);GO:0005856(cytoskeleton);GO:0005912(adherens junction);GO:0007010(cytoskeleton organization);GO:0007399(nervous system development);GO:0008093(cytoskeletal anchor activity);GO:0008154(actin polymerization or depolymerization);GO:0010592(positive regulation of lamellipodium assembly);G…	ko04810(Regulation of actin cytoskeleton)
miR-192	ENST00000307712	ENSG00000100934	SEC23A	SEC23 homolog A, COPII coat complex component [Source:HGNC Symbol;Acc:HGNC:10701]	NA	-12.02	0	1	1	GO:0000139(Golgi membrane);GO:0005096(GTPase activator activity);GO:0005515(protein binding);GO:0005737(cytoplasm);GO:0005783(endoplasmic reticulum);GO:0005789(endoplasmic reticulum membrane);GO:0005829(cytosol);GO:0006886(intracellular protein transport);GO:0006888(endoplasmic reticulum to Golgi vesicle-mediated transport);GO:0008270(zinc ion binding);GO:0012507(ER to Golgi transport vesicle mem…	ko04141(Protein processing in endoplasmic reticulum)
miR-192	ENST00000536498	ENSG00000274529	SEBOX	SEBOX homeobox [Source:HGNC Symbol;Acc:HGNC:32942]	NA	-18.12	0	1	1	GO:0003677(DNA binding);GO:0005575(cellular_component);GO:0005634(nucleus);GO:0009792(embryo development ending in birth or egg hatching);GO:0030154(cell differentiation);GO:0048477(oogenesis)
miR-192	ENST00000293502	ENSG00000170426	SDR9C7	short chain dehydrogenase/reductase family 9C member 7 [Source:HGNC Symbol;Acc:HGNC:29958]	NA	-11.45	0	1	1	GO:0004745(NAD-retinol dehydrogenase activity);GO:0005737(cytoplasm);GO:0016491(oxidoreductase activity)
miR-192	ENST00000274938	ENSG00000146197	SCUBE3	signal peptide, CUB domain and EGF like domain containing 3 [Source:HGNC Symbol;Acc:HGNC:13655]	NA	-16.61	0	1	1	GO:0005509(calcium ion binding);GO:0005515(protein binding);GO:0005576(extracellular region);GO:0005615(extracellular space);GO:0005886(plasma membrane);GO:0007165(signal transduction);GO:0009986(cell surface);GO:0030513(positive regulation of BMP signaling pathway);GO:0036122(BMP binding);GO:0042802(identical protein binding);GO:0045669(positive regulation of osteoblast differentiation);GO:00707…
miR-192	ENST00000360835	ENSG00000159307	SCUBE1	signal peptide, CUB domain and EGF like domain containing 1 [Source:HGNC Symbol;Acc:HGNC:13441]	NA	-16.28	0	1	1	GO:0005509(calcium ion binding);GO:0005515(protein binding);GO:0005576(extracellular region);GO:0005615(extracellular space);GO:0005886(plasma membrane);GO:0006954(inflammatory response);GO:0007165(signal transduction);GO:0007512(adult heart development);GO:0007596(blood coagulation);GO:0009791(post-embryonic development);GO:0009897(external side of plasma membrane);GO:0009986(cell surface);GO:00…
miR-192	ENST00000575423	ENSG00000121064	SCPEP1	serine carboxypeptidase 1 [Source:HGNC Symbol;Acc:HGNC:29507]	NA	-17.8	0	1	1	GO:0004180(carboxypeptidase activity);GO:0004185(serine-type carboxypeptidase activity);GO:0005576(extracellular region);GO:0005829(cytosol);GO:0006508(proteolysis);GO:0008233(peptidase activity);GO:0016787(hydrolase activity);GO:0042573(retinoic acid metabolic process);GO:0045776(negative regulation of blood pressure);GO:0070062(extracellular exosome);GO:0097746(blood vessel diameter maintenance)
miR-192	ENST00000354534	ENSG00000196876	SCN8A	sodium voltage-gated channel alpha subunit 8 [Source:HGNC Symbol;Acc:HGNC:10596]	NA	-20.94	0	1	1	GO:0000166(nucleotide binding);GO:0001518(voltage-gated sodium channel complex);GO:0005216(ion channel activity);GO:0005244(voltage-gated ion channel activity);GO:0005248(voltage-gated sodium channel activity);GO:0005261(cation channel activity);GO:0005272(sodium channel activity);GO:0005515(protein binding);GO:0005524(ATP binding);GO:0005886(plasma membrane);GO:0006811(ion transport);GO:0006814(…
miR-192	ENST00000272519	ENSG00000144118	RALB	RAS like proto-oncogene B [Source:HGNC Symbol;Acc:HGNC:9840]	95	-12.69	1	1	2	GO:0000166(nucleotide binding);GO:0001928(regulation of exocyst assembly);GO:0001934(positive regulation of protein phosphorylation);GO:0003924(GTPase activity);GO:0003925(G protein activity);GO:0005515(protein binding);GO:0005525(GTP binding);GO:0005886(plasma membrane);GO:0006915(apoptotic process);GO:0007049(cell cycle);GO:0007165(signal transduction);GO:0007265(Ras protein signal transduction…	ko04014(Ras signaling pathway);ko04015(Rap1 signaling pathway);ko04072(Phospholipase D signaling pathway);ko05200(Pathways in cancer);ko05210(Colorectal cancer);ko05212(Pancreatic cancer)
miR-192	ENST00000686379	ENSG00000085998	POMGNT1	protein O-linked mannose N-acetylglucosaminyltransferase 1 (beta 1,2-) [Source:HGNC Symbol;Acc:HGNC:19139]	53	-12.69	1	1	2	GO:0000139(Golgi membrane);GO:0005515(protein binding);GO:0005794(Golgi apparatus);GO:0006486(protein glycosylation);GO:0006493(protein O-linked glycosylation);GO:0008375(acetylglucosaminyltransferase activity);GO:0016020(membrane);GO:0016021(integral component of membrane);GO:0016266(O-glycan processing);GO:0016740(transferase activity);GO:0016757(glycosyltransferase activity);GO:0030145(mangane…	ko00515(Mannose type O-glycan biosynthesis);ko01100(Metabolic pathways)
miR-192	ENST00000479665	ENSG00000163512	AZI2	5-azacytidine induced 2 [Source:HGNC Symbol;Acc:HGNC:24002]	66	-12.69	1	1	2	GO:0000278(mitotic cell cycle);GO:0005515(protein binding);GO:0005737(cytoplasm);GO:0007249(I-kappaB kinase/NF-kappaB signaling);GO:0042110(T cell activation);GO:0044565(dendritic cell proliferation);GO:0051607(defense response to virus);GO:0060337(type I interferon signaling pathway);GO:0097028(dendritic cell differentiation);GO:1902554(serine/threonine protein kinase complex)	ko04622(RIG-I-like receptor signaling pathway)
miR-192	ENST00000676045	ENSG00000168356	SCN11A	sodium voltage-gated channel alpha subunit 11 [Source:HGNC Symbol;Acc:HGNC:10583]	NA	-15.32	0	1	1	GO:0001518(voltage-gated sodium channel complex);GO:0005216(ion channel activity);GO:0005244(voltage-gated ion channel activity);GO:0005248(voltage-gated sodium channel activity);GO:0005261(cation channel activity);GO:0005272(sodium channel activity);GO:0005886(plasma membrane);GO:0006811(ion transport);GO:0006814(sodium ion transport);GO:0009410(response to xenobiotic stimulus);GO:0016020(membra…
miR-192	ENST00000297029	ENSG00000006747	SCIN	scinderin [Source:HGNC Symbol;Acc:HGNC:21695]	NA	-13.87	0	1	1	GO:0001786(phosphatidylserine binding);GO:0002102(podosome);GO:0003779(actin binding);GO:0005509(calcium ion binding);GO:0005545(1-phosphatidylinositol binding);GO:0005546(phosphatidylinositol-4,5-bisphosphate binding);GO:0005737(cytoplasm);GO:0005856(cytoskeleton);GO:0005903(brush border);GO:0005938(cell cortex);GO:0007417(central nervous system development);GO:0008154(actin polymerization or de…	ko04666(Fc gamma R-mediated phagocytosis);ko04810(Regulation of actin cytoskeleton);ko05203(Viral carcinogenesis)
[truncated: 2,167 more rows]

## Sheet: Vennoverlap
miRNA ID	Transcript ID	Gene ID	Symbol	Gene Annoation	TargetScan_score	miranda_Energy	TargetScan	miRanda	Total	GO Term	KEGG pathways
[truncated: 290 more rows]
