# Supplementary material for: Overexpression of miR-192 Inhibits In Vitro Porcine Embryo Development by Inducing Oxidative Stress Damage and Impairing Mitochondrial Function
Source: Animals (Basel). 2024 Dec 27;15(1):46. doi: 10.3390/ani15010046 (PMC11718968; doi:10.3390/ani15010046)
Supplement: Supplementary file 1 [file animals-15-00046-s001.zip › Supplementary file/Table S2 Protein-Protein Interaction (PPI) network interaction gene information..xlsx]

## Sheet: string_interactions_short
#node1	node2	node1_string_id	node2_string_id	neighborhood_on_chromosome	gene_fusion	phylogenetic_cooccurrence	homology	coexpression	experimentally_determined_interaction	database_annotated	automated_textmining	combined_score
ADCY7	NTPCR	9606.ENSP00000501053	9606.ENSP00000355587	0	0	0	0	0	0	0.9	0.072	0.903
APC	SRP19	9606.ENSP00000257430	9606.ENSP00000424870	0	0	0	0	0.05	0	0	0.71	0.712
APC	SPATA13	9606.ENSP00000257430	9606.ENSP00000398560	0	0	0	0	0.06	0.63	0.9	0.581	0.983
ATXN7	CRX	9606.ENSP00000295900	9606.ENSP00000221996	0	0	0	0	0	0.514	0	0.846	0.922
BAX	BCL2	9606.ENSP00000293288	9606.ENSP00000381185	0	0	0	0.641	0	0.991	0.9	0.972	0.999
BCL2	H3-3B	9606.ENSP00000381185	9606.ENSP00000254810	0	0	0	0	0.078	0.05	0.5	0.599	0.801
BCL2	BNIP2	9606.ENSP00000381185	9606.ENSP00000267859	0	0	0	0	0.052	0.618	0	0.955	0.982
BCL2	SOD1	9606.ENSP00000381185	9606.ENSP00000270142	0	0	0	0	0	0.329	0.9	0.976	0.998
BCL2	XIAP	9606.ENSP00000381185	9606.ENSP00000360242	0	0	0	0	0.048	0.299	0	0.933	0.951
BCL2	ESR1	9606.ENSP00000381185	9606.ENSP00000405330	0	0	0	0	0.083	0.045	0.5	0.794	0.897
BRD3	H3-3B	9606.ENSP00000305918	9606.ENSP00000254810	0	0	0	0	0.088	0.393	0	0.64	0.783
CAT	SOD2	9606.ENSP00000241052	9606.ENSP00000446252	0.098	0	0	0	0.12	0.252	0.792	0.37	0.908
CAT	SOD1	9606.ENSP00000241052	9606.ENSP00000270142	0.115	0	0	0	0.155	0.25	0.792	0.425	0.92
CCDC103	DNAH9	9606.ENSP00000391692	9606.ENSP00000262442	0	0	0	0	0.055	0	0.36	0.616	0.748
CCNT1	DYRK1A	9606.ENSP00000261900	9606.ENSP00000340373	0	0	0	0	0.188	0	0	0.65	0.704
CCNT1	ESR1	9606.ENSP00000261900	9606.ENSP00000405330	0	0	0	0	0	0.302	0.5	0.254	0.716
CCNT1	ELP4	9606.ENSP00000261900	9606.ENSP00000379267	0	0	0	0	0.075	0.071	0.9	0	0.906
CCNT1	ERCC3	9606.ENSP00000261900	9606.ENSP00000285398	0	0	0	0	0.082	0	0.9	0.195	0.919
CCNT1	CCNT2	9606.ENSP00000261900	9606.ENSP00000264157	0	0	0	0.896	0.095	0.229	0.9	0.832	0.986
CCNT2	ELP4	9606.ENSP00000264157	9606.ENSP00000379267	0	0	0	0	0.049	0.071	0.9	0	0.903
CCNT2	ERCC3	9606.ENSP00000264157	9606.ENSP00000285398	0	0	0	0	0.067	0	0.9	0.194	0.918
CDC14A	CDC6	9606.ENSP00000354916	9606.ENSP00000209728	0	0	0	0	0	0.484	0	0.562	0.765
CDC14A	CDC7	9606.ENSP00000354916	9606.ENSP00000393139	0	0	0	0	0.065	0.066	0	0.823	0.832
CDC6	CDC7	9606.ENSP00000209728	9606.ENSP00000393139	0	0	0	0	0.253	0.069	0.5	0.943	0.977
CDC6	MCM4	9606.ENSP00000209728	9606.ENSP00000262105	0	0	0	0	0.803	0.964	0.5	0.954	0.999
CDC6	ORC4	9606.ENSP00000209728	9606.ENSP00000441953	0	0	0	0	0.099	0.966	0.9	0.921	0.999
CDC7	MCM4	9606.ENSP00000393139	9606.ENSP00000262105	0	0	0	0	0.169	0.988	0.9	0.967	0.999
CDC7	ORC4	9606.ENSP00000393139	9606.ENSP00000441953	0	0	0	0	0.1	0.091	0.5	0.624	0.825
CHD7	SOX2	9606.ENSP00000392028	9606.ENSP00000323588	0	0	0	0	0.077	0.607	0	0.644	0.86
CLIC5	MSN	9606.ENSP00000185206	9606.ENSP00000353408	0	0	0	0	0.087	0	0.8	0.2	0.841
CRNKL1	USB1	9606.ENSP00000366557	9606.ENSP00000219281	0	0	0	0	0.049	0.698	0	0.067	0.708
CRNKL1	NKAP	9606.ENSP00000366557	9606.ENSP00000360464	0	0	0	0	0.077	0.8	0	0.078	0.815
CRNKL1	CWC25	9606.ENSP00000366557	9606.ENSP00000478070	0	0	0	0	0.048	0.91	0	0.439	0.948
CRX	PCARE	9606.ENSP00000221996	9606.ENSP00000332809	0	0	0	0	0.2	0	0	0.647	0.705
CTCF	NANOG	9606.ENSP00000494538	9606.ENSP00000229307	0	0	0	0	0	0.071	0	0.775	0.782
CTCF	H3-3B	9606.ENSP00000494538	9606.ENSP00000254810	0	0	0	0	0.096	0.099	0.5	0.675	0.85
CTCF	POU5F1	9606.ENSP00000494538	9606.ENSP00000259915	0	0	0	0	0	0.31	0	0.938	0.955
CTCF	YY1	9606.ENSP00000494538	9606.ENSP00000262238	0	0	0	0.599	0.241	0.299	0	0.985	0.991
CTCF	SOX2	9606.ENSP00000494538	9606.ENSP00000323588	0	0	0	0	0	0.125	0	0.745	0.768
CTCF	RAD21L1	9606.ENSP00000494538	9606.ENSP00000386414	0	0	0	0	0.141	0.463	0	0.494	0.746
CTCF	ESR1	9606.ENSP00000494538	9606.ENSP00000405330	0	0	0	0	0	0.067	0	0.709	0.717
CTTNBP2NL	STRIP2	9606.ENSP00000271277	9606.ENSP00000249344	0	0	0	0	0	0.994	0	0.611	0.997
CUL3	FBXW11	9606.ENSP00000264414	9606.ENSP00000265094	0	0	0	0	0.126	0.422	0	0.702	0.836
CUL3	KLHL42	9606.ENSP00000264414	9606.ENSP00000370671	0	0	0	0	0.049	0.834	0.9	0.627	0.993
DBT	RNF8	9606.ENSP00000359151	9606.ENSP00000362578	0.042	0	0	0	0.099	0.747	0	0.204	0.803
DCDC1	ELP4	9606.ENSP00000385936	9606.ENSP00000379267	0	0	0	0	0.044	0	0	0.926	0.926
DICER1	YY1	9606.ENSP00000437256	9606.ENSP00000262238	0	0	0	0	0.18	0.115	0	0.628	0.706
DYNC2H1	TUBA1A	9606.ENSP00000497174	9606.ENSP00000439020	0	0	0	0	0.048	0.251	0.65	0.091	0.742
ERCC3	MED28	9606.ENSP00000285398	9606.ENSP00000237380	0	0	0	0	0	0.812	0	0	0.812
ERCC3	ERCC4	9606.ENSP00000285398	9606.ENSP00000310520	0.041	0	0	0	0.161	0.107	0.54	0.968	0.987
EREG	NRG4	9606.ENSP00000244869	9606.ENSP00000378367	0	0	0	0	0	0	0.4	0.585	0.74
ESR1	H3-3B	9606.ENSP00000405330	9606.ENSP00000254810	0	0	0	0	0	0.124	0.5	0.614	0.816
ESR1	YY1	9606.ENSP00000405330	9606.ENSP00000262238	0	0	0	0	0	0.067	0.5	0.418	0.704
GAD1	L2HGDH	9606.ENSP00000350928	9606.ENSP00000267436	0	0	0	0	0.05	0	0.8	0.115	0.817
GAD1	GATM	9606.ENSP00000350928	9606.ENSP00000379895	0	0	0	0	0.042	0.045	0.8	0.125	0.818
GAD1	GAD2	9606.ENSP00000350928	9606.ENSP00000365437	0	0	0.056	0.968	0.212	0.321	0.9	0.464	0.968
GAD2	L2HGDH	9606.ENSP00000365437	9606.ENSP00000267436	0	0	0	0	0	0	0.8	0.115	0.815
GAD2	GATM	9606.ENSP00000365437	9606.ENSP00000379895	0	0	0	0	0.074	0.045	0.8	0.091	0.817
GPR161	PRKAR1A	9606.ENSP00000441039	9606.ENSP00000376475	0	0	0	0	0	0.831	0.5	0.064	0.914
GPR22	LPAR4	9606.ENSP00000302676	9606.ENSP00000408205	0	0	0	0	0	0	0	0.864	0.864
H3-3B	NANOG	9606.ENSP00000254810	9606.ENSP00000229307	0	0	0	0	0	0.091	0	0.714	0.728
H3-3B	SRSF3	9606.ENSP00000254810	9606.ENSP00000362820	0	0	0	0	0.181	0	0	0.7	0.744
H3-3B	RB1	9606.ENSP00000254810	9606.ENSP00000267163	0	0	0	0	0.06	0	0.5	0.502	0.745
H3-3B	ORC4	9606.ENSP00000254810	9606.ENSP00000441953	0	0	0	0	0.083	0	0.5	0.563	0.782
H3-3B	YY1	9606.ENSP00000254810	9606.ENSP00000262238	0	0	0	0	0.098	0.099	0.5	0.736	0.878
H3-3B	SPIN1	9606.ENSP00000254810	9606.ENSP00000365019	0	0	0	0	0.067	0.9	0	0.62	0.961
HACD3	TECRL	9606.ENSP00000261875	9606.ENSP00000370607	0	0	0	0	0.209	0.514	0.151	0.26	0.726
HBS1L	RPL32	9606.ENSP00000356811	9606.ENSP00000416429	0	0	0	0	0.047	0.879	0	0	0.88
HBS1L	TTC37	9606.ENSP00000356811	9606.ENSP00000497948	0	0	0	0	0.109	0.24	0.5	0.71	0.888
HMGA2	NFIB	9606.ENSP00000437621	9606.ENSP00000370340	0	0	0	0	0	0.087	0	0.692	0.707
HMGA2	LPP	9606.ENSP00000437621	9606.ENSP00000491657	0	0	0	0	0	0	0	0.813	0.813
KIF20B	NCAPG	9606.ENSP00000360793	9606.ENSP00000251496	0	0	0	0	0.787	0	0	0.204	0.823
MCM4	ORC4	9606.ENSP00000262105	9606.ENSP00000441953	0	0	0	0	0.207	0.918	0.65	0.821	0.995
NANOG	YY1	9606.ENSP00000229307	9606.ENSP00000262238	0	0	0	0	0.055	0.091	0	0.759	0.775
NANOG	TCF4	9606.ENSP00000229307	9606.ENSP00000381382	0	0	0	0	0	0.292	0	0.735	0.804
NANOG	POU5F1	9606.ENSP00000229307	9606.ENSP00000259915	0	0	0	0	0.353	0.582	0.9	0.999	0.999
NANOG	SOX2	9606.ENSP00000229307	9606.ENSP00000323588	0	0	0	0	0.139	0.402	0.9	0.999	0.999
NCAM1	PRNP	9606.ENSP00000480132	9606.ENSP00000399376	0	0	0	0	0.083	0.541	0.9	0.909	0.995
NFIB	SOX2	9606.ENSP00000370340	9606.ENSP00000323588	0	0	0	0	0.048	0.607	0	0.402	0.757
NOD2	XIAP	9606.ENSP00000300589	9606.ENSP00000360242	0	0	0	0	0	0.625	0	0.506	0.806
PABPC4	SYNCRIP	9606.ENSP00000361949	9606.ENSP00000358635	0	0	0	0.572	0.099	0.512	0	0.493	0.758
POU5F1	TCF4	9606.ENSP00000259915	9606.ENSP00000381382	0	0	0	0	0	0.292	0	0.834	0.878
POU5F1	YY1	9606.ENSP00000259915	9606.ENSP00000262238	0	0	0	0	0.067	0.109	0	0.908	0.917
POU5F1	WWP2	9606.ENSP00000259915	9606.ENSP00000352069	0	0	0	0	0	0.738	0	0.745	0.93
POU5F1	SOX2	9606.ENSP00000259915	9606.ENSP00000323588	0	0	0	0	0.134	0.983	0.9	0.999	0.999
PRNP	SOD1	9606.ENSP00000399376	9606.ENSP00000270142	0	0	0	0	0.073	0.045	0	0.73	0.74
PRR23D1	PRR23D2	9606.ENSP00000436891	9606.ENSP00000436580	0	0	0	0.987	0.819	0	0	0	0.819
RPL32	SRP19	9606.ENSP00000416429	9606.ENSP00000424870	0	0	0	0	0.063	0.879	0	0	0.883
SEC63	STRADA	9606.ENSP00000357998	9606.ENSP00000336655	0	0	0	0	0	0.752	0	0.32	0.824
SNTB2	SNTG1	9606.ENSP00000338191	9606.ENSP00000493900	0	0	0	0.635	0	0.448	0.54	0.434	0.844
SOD1	SOD2	9606.ENSP00000270142	9606.ENSP00000446252	0	0	0	0	0.201	0.661	0.9	0.821	0.994
SOX2	YY1	9606.ENSP00000323588	9606.ENSP00000262238	0	0	0	0	0	0.098	0	0.759	0.774
SOX2	TCF4	9606.ENSP00000323588	9606.ENSP00000381382	0	0	0	0	0.059	0	0	0.752	0.757
SRSF3	SYNCRIP	9606.ENSP00000362820	9606.ENSP00000358635	0	0	0	0	0.554	0.241	0	0.334	0.755
YY1	YY2	9606.ENSP00000262238	9606.ENSP00000389381	0	0	0.065	0.951	0	0.383	0.54	0.078	0.722
